# Supplementary material for: Transcriptome Characterization of Cymbidium sinense 'Dharma' Using 454 Pyrosequencing and Its Application in the Identification of Genes Associated with Leaf Color Variation
Source: PLoS One. 2015 Jun 4;10(6):e0128592. doi: 10.1371/journal.pone.0128592 (PMC4456352; doi:10.1371/journal.pone.0128592)
Supplement: S1 Table — (TXT) [file pone.0128592.s006.txt]

comp130_c0    5'- 3'
F:GCCTCCTCTTTCCTCGCAC
R:GGCTGTTGCTGTCGTCTGG

comp1683_c0   5'- 3'
F:TTCGCTGTCTCCGCTTCTT
R:AAACCCCTTCGCTTCCTCC

comp3012_c0   5'- 3'
F:CATGGCTCCACCAGCAAAA
R:CCTCCTTGTGCTCCCAAGG

comp4433_c0   5'- 3'
F:TTATCGAGAACGCCCGTTT
R:TGTACCTCCCTGCTTGCCT


comp4803_c0   5'- 3'
F:GTCTCAGTCGCCGTCTCGA
R:TCTTCCATTTGTCCGTGCC

comp6651_c0   5'- 3'
F:TTCACACCGCCTCTCATCA
R:AACCGAGGCGATCGTCAAC

comp10192-c0  5'- 3'
F:CTTCGCCTCTGCTTCTCCT
R:TGCCAGCACCAACAACTCC
