# Supplementary material for: Transcriptome Characterization of Cymbidium sinense 'Dharma' Using 454 Pyrosequencing and Its Application in the Identification of Genes Associated with Leaf Color Variation
Source: PLoS One. 2015 Jun 4;10(6):e0128592. doi: 10.1371/journal.pone.0128592 (PMC4456352; doi:10.1371/journal.pone.0128592)
Supplement: S4 Table — (TXT) [file pone.0128592.s009.txt]

GO:0008150 biological_process (biological_process)	12959	21412		biological_process
GO:0007568 aging (aging)	50	50		biological_process
GO:0048856 anatomical structure development (anatomical structure development)	721	859		biological_process
GO:0048646 anatomical structure formation involved in morphogenesis (anatomical structure formation involved in morphogenesis)	57	57		biological_process
GO:0009058 biosynthetic process (biosynthetic process)	4696	5452		biological_process
GO:0005975 carbohydrate metabolic process (carbohydrate metabolic process)	1696	1696		biological_process
GO:0009056 catabolic process (catabolic process)	1305	2817		biological_process
GO:0034655 nucleobase, nucleoside, nucleotide and nucleic acid catabolic process (nucleobase-containing compound catabolic process)	1562	1562		biological_process
GO:0007155 cell adhesion (cell adhesion)	15	15		biological_process
GO:0007049 cell cycle (cell cycle)	279	301		biological_process
GO:0008219 cell death (cell death)	93	93		biological_process
GO:0030154 cell differentiation (cell differentiation)	221	221		biological_process
GO:0051301 cell division (cell division)	168	168		biological_process
GO:0034330 cell junction organization (cell junction organization)	1	1		biological_process
GO:0000902 cell morphogenesis (cell morphogenesis)	143	143		biological_process
GO:0048870 cell motility (cell motility)	2	2		biological_process
GO:0008283 cell proliferation (cell proliferation)	26	26		biological_process
GO:0071554 cell wall organization or biogenesis (cell wall organization or biogenesis)	272	272		biological_process
GO:0007267 cell-cell signaling (cell-cell signaling)	28	28		biological_process
GO:0022607 cellular component assembly (cellular component assembly)	97	317		biological_process
GO:0065003 macromolecular complex assembly (macromolecular complex assembly)	60	221		biological_process
GO:0022618 ribonucleoprotein complex assembly (ribonucleoprotein complex assembly)	6	6		biological_process
GO:0034641 cellular nitrogen compound metabolic process (cellular nitrogen compound metabolic process)	3635	8449		biological_process
GO:0006520 cellular amino acid metabolic process (cellular amino acid metabolic process)	2345	2345		biological_process
GO:0006259 DNA metabolic process (DNA metabolic process)	1710	1710		biological_process
GO:0006399 tRNA metabolic process (tRNA metabolic process)	316	316		biological_process
GO:0051276 chromosome organization (chromosome organization)	305	305		biological_process
GO:0007059 chromosome segregation (chromosome segregation)	53	53		biological_process
GO:0003013 circulatory system process (circulatory system process)	0	0		biological_process
GO:0051186 cofactor metabolic process (cofactor metabolic process)	770	770		biological_process
GO:0007010 cytoskeleton organization (cytoskeleton organization)	114	114		biological_process
GO:0021700 developmental maturation (developmental maturation)	41	41		biological_process
GO:0009790 embryo development (embryo development)	322	322		biological_process
GO:0030198 extracellular matrix organization (extracellular matrix organization)	3	3		biological_process
GO:0006091 generation of precursor metabolites and energy (generation of precursor metabolites and energy)	728	728		biological_process
GO:0040007 growth (growth)	215	215		biological_process
GO:0042592 homeostatic process (homeostatic process)	241	241		biological_process
GO:0002376 immune system process (immune system process)	77	77		biological_process
GO:0006629 lipid metabolic process (lipid metabolic process)	1147	1147		biological_process
GO:0040011 locomotion (locomotion)	9	11		biological_process
GO:0061024 membrane organization (membrane organization)	112	115		biological_process
GO:0007009 plasma membrane organization (plasma membrane organization)	3	3		biological_process
GO:0007005 mitochondrion organization (mitochondrion organization)	31	31		biological_process
GO:0007067 mitosis (mitosis)	30	30		biological_process
GO:0006397 mRNA processing (mRNA processing)	110	110		biological_process
GO:0050877 neurological system process (neurological system process)	27	27		biological_process
GO:0071941 nitrogen cycle metabolic process (nitrogen cycle metabolic process)	21	21		biological_process
GO:0015979 photosynthesis (photosynthesis)	213	213		biological_process
GO:0043473 pigmentation (pigmentation)	5	5		biological_process
GO:0006461 protein complex assembly (protein complex assembly)	155	155		biological_process
GO:0006457 protein folding (protein folding)	304	304		biological_process
GO:0051604 protein maturation (protein maturation)	41	41		biological_process
GO:0006464 protein modification process (protein modification process)	2852	2852		biological_process
GO:0000003 reproduction (reproduction)	752	752		biological_process
GO:0006950 response to stress (response to stress)	1373	1373		biological_process
GO:0042254 ribosome biogenesis (ribosome biogenesis)	522	522		biological_process
GO:0019748 secondary metabolic process (secondary metabolic process)	113	113		biological_process
GO:0007165 signal transduction (signal transduction)	1261	1261		biological_process
GO:0044281 small molecule metabolic process (small molecule metabolic process)	4311	6295		biological_process
GO:0006790 sulfur compound metabolic process (sulfur compound metabolic process)	360	360		biological_process
GO:0044403 symbiosis, encompassing mutualism through parasitism (symbiosis, encompassing mutualism through parasitism)	20	20		biological_process
GO:0006412 translation (translation)	853	853		biological_process
GO:0006810 transport (transport)	2408	3199		biological_process
GO:0030705 cytoskeleton-dependent intracellular transport (cytoskeleton-dependent intracellular transport)	0	0		biological_process
GO:0006913 nucleocytoplasmic transport (nucleocytoplasmic transport)	83	83		biological_process
GO:0006605 protein targeting (protein targeting)	139	139		biological_process
GO:0055085 transmembrane transport (transmembrane transport)	1821	1821		biological_process
GO:0007034 vacuolar transport (vacuolar transport)	23	23		biological_process
GO:0016192 vesicle-mediated transport (vesicle-mediated transport)	340	340		biological_process
GO:0032196 transposition (transposition)	6	6		biological_process
GO:0005575 cellular_component (cellular_component)	438	18724		cellular_component
GO:0005623 cell (cell)	5048	18620		cellular_component
GO:0005929 cilium (cilium)	0	0		cellular_component
GO:0005737 cytoplasm (cytoplasm)	1052	12654		cellular_component
GO:0016023 cytoplasmic membrane-bounded vesicle (cytoplasmic membrane-bounded vesicle)	2203	2203		cellular_component
GO:0005783 endoplasmic reticulum (endoplasmic reticulum)	422	422		cellular_component
GO:0005768 endosome (endosome)	54	54		cellular_component
GO:0005794 Golgi apparatus (Golgi apparatus)	279	279		cellular_component
GO:0005739 mitochondrion (mitochondrion)	3417	3417		cellular_component
GO:0005777 peroxisome (peroxisome)	184	184		cellular_component
GO:0009536 plastid (plastid)	5071	5071		cellular_component
GO:0005840 ribosome (ribosome)	641	641		cellular_component
GO:0005773 vacuole (vacuole)	432	434		cellular_component
GO:0005764 lysosome (lysosome)	2	2		cellular_component
GO:0000229 cytoplasmic chromosome (cytoplasmic chromosome)	36	36		cellular_component
GO:0005829 cytosol (cytosol)	1208	1208		cellular_component
GO:0030312 external encapsulating structure (external encapsulating structure)	43	284		cellular_component
GO:0005618 cell wall (cell wall)	243	243		cellular_component
GO:0005576 extracellular region (extracellular region)	174	200		cellular_component
GO:0005615 extracellular space (extracellular space)	6	6		cellular_component
GO:0005622 intracellular (intracellular)	1195	15247		cellular_component
GO:0005694 chromosome (chromosome)	269	356		cellular_component
GO:0005856 cytoskeleton (cytoskeleton)	361	363		cellular_component
GO:0005634 nucleus (nucleus)	1199	2085		cellular_component
GO:0005730 nucleolus (nucleolus)	236	236		cellular_component
GO:0005811 lipid particle (lipid particle)	2	2		cellular_component
GO:0005815 microtubule organizing center (microtubule organizing center)	8	8		cellular_component
GO:0000228 nuclear chromosome (nuclear chromosome)	52	52		cellular_component
GO:0005635 nuclear envelope (nuclear envelope)	109	109		cellular_component
GO:0005654 nucleoplasm (nucleoplasm)	591	591		cellular_component
GO:0043226 organelle (organelle)	185	13276		cellular_component
GO:0005886 plasma membrane (plasma membrane)	1324	1324		cellular_component
GO:0043234 protein complex (protein complex)	2679	2679		cellular_component
GO:0005578 proteinaceous extracellular matrix (proteinaceous extracellular matrix)	20	20		cellular_component
GO:0009579 thylakoid (thylakoid)	469	469		cellular_component
