# Supplementary material for: Transcriptome Characterization of Cymbidium sinense 'Dharma' Using 454 Pyrosequencing and Its Application in the Identification of Genes Associated with Leaf Color Variation
Source: PLoS One. 2015 Jun 4;10(6):e0128592. doi: 10.1371/journal.pone.0128592 (PMC4456352; doi:10.1371/journal.pone.0128592)
Supplement: S5 Table — (XLS) [file pone.0128592.s010.xls]

## Sheet: Sheet1
Metabolism	12335	unigene number
Global map		5113
path:ko01100	Metabolic pathways - Reference pathway (KO)	3173	comp10002_c0_seq1(K11808);comp10002_c0_seq10(K11808);comp10002_c0_seq2(K11808);comp10002_c0_seq3(K11808);comp10002_c0_seq4(K11808);comp10002_c0_seq5(K11808);comp10002_c0_seq7(K11808);comp10002_c0_seq8(K11808);comp10002_c0_seq9(K11808);comp10004_c0_seq3(K00851);comp10004_c0_seq5(K00851);comp10005_c0_seq1(K05288);comp10005_c0_seq2(K05288);comp10005_c0_seq3(K05288);comp10005_c0_seq4(K05288);comp1000…			path:ko02010	ABC transporters - Reference pathway (KO)	71	comp10102_c0_seq1(K05658);comp10102_c0_seq2(K05658);comp13208_c0_seq1(K05658);comp13208_c0_seq2(K05658);comp13208_c0_seq3(K05658);comp13208_c0_seq4(K05658);comp13208_c0_seq5(K05658);comp13208_c0_seq6(K05658);comp16591_c0_seq1(K05658);comp16591_c0_seq2(K05658);comp16591_c0_seq3(K05658);comp16591_c0_seq4(K05658);comp1661_c0_seq1(K05658);comp1661_c0_seq2(K05658);comp16925_c0_seq1(K05658);comp16925_c…	ko02010.png
path:ko01110	Biosynthesis of secondary metabolites - Reference pathway (KO)	1338	comp10002_c0_seq1(K11808);comp10002_c0_seq10(K11808);comp10002_c0_seq2(K11808);comp10002_c0_seq3(K11808);comp10002_c0_seq4(K11808);comp10002_c0_seq5(K11808);comp10002_c0_seq7(K11808);comp10002_c0_seq8(K11808);comp10002_c0_seq9(K11808);comp10004_c0_seq3(K00851);comp10004_c0_seq5(K00851);comp10139_c0_seq1(K01762);comp10139_c0_seq2(K01762);comp10139_c0_seq3(K01762);comp10154_c0_seq1(K10775);comp1015…			path:ko00195	Photosynthesis - Reference pathway (KO)	92	comp10260_c0_seq1(K08902);comp10875_c0_seq1(K02703);comp11269_c0_seq2(K02635);comp11269_c0_seq3(K02635);comp11269_c0_seq4(K02635);comp11269_c0_seq5(K02635);comp125_c0_seq1(K02693);comp12671_c0_seq1(K08906);comp12671_c0_seq2(K08906);comp126_c0_seq1(K02701);comp1274_c0_seq1(K02113);comp1274_c0_seq2(K02113);comp1313_c0_seq1(K02109);comp13157_c0_seq1(K02637);comp1333_c0_seq1(K02639);comp13527_c0_seq1…	ko00195.png
path:ko01120	Microbial metabolism in diverse environments - Reference pathway (KO)	602	comp10004_c0_seq3(K00851);comp10004_c0_seq5(K00851);comp100_c0_seq1(K00855);comp10228_c0_seq1(K12524);comp10228_c0_seq2(K12524);comp10228_c0_seq3(K12524);comp10228_c0_seq4(K12524);comp1026_c0_seq1(K00001);comp1032_c0_seq1(K00873);comp1032_c1_seq1(K00451);comp1032_c1_seq2(K00451);comp1032_c1_seq3(K00451);comp1032_c1_seq4(K00451);comp10340_c0_seq1(K01595);comp10345_c0_seq1(K00001);comp10345_c0_seq2…	ko01120.png		path:ko04666	Fc gamma R-mediated phagocytosis - Reference pathway (KO)	96	comp10030_c0_seq1(K00889);comp10030_c0_seq2(K00889);comp11462_c0_seq1(K04371);comp12136_c0_seq1(K04368);comp12630_c0_seq1(K05765);comp12659_c0_seq1(K05755);comp13093_c0_seq1(K01115);comp13977_c1_seq1(K04392);comp1673_c0_seq1(K05765);comp17483_c0_seq1(K04392);comp23986_c0_seq1(K05768);comp2705_c0_seq3(K05768);comp2705_c0_seq4(K05768);comp2753_c0_seq1(K01115);comp29435_c0_seq1(K04718);comp29435_c0_…	ko04666.png
Carbohydrate metabolism		1582
path:ko00010	Glycolysis / Gluconeogenesis - Reference pathway (KO)	218	comp1026_c0_seq1(K00001);comp1032_c0_seq1(K00873);comp10345_c0_seq1(K00001);comp10345_c0_seq2(K00001);comp10345_c0_seq3(K00001);comp1070_c0_seq1(K01785);comp1092_c0_seq1(K01803);comp11073_c0_seq1(K00001);comp1133_c0_seq1(K15633);comp1156_c0_seq1(K01803);comp1168_c0_seq1(K00162);comp1223_c0_seq2(K01834);comp12463_c0_seq1(K01689);comp12463_c0_seq2(K01689);comp12463_c0_seq3(K01689);comp12463_c0_seq4…	ko00010.png		path:ko04020	Calcium signaling pathway - Reference pathway (KO)	102	comp11504_c0_seq1(K15040);comp118_c0_seq1(K02183);comp118_c0_seq2(K02183);comp118_c0_seq3(K02183);comp11959_c0_seq1(K05863);comp11959_c0_seq2(K05863);comp12489_c0_seq1(K06268);comp12489_c0_seq2(K06268);comp12489_c0_seq3(K06268);comp12489_c0_seq4(K06268);comp12489_c0_seq5(K06268);comp12489_c0_seq6(K06268);comp12489_c0_seq7(K06268);comp1263_c0_seq1(K05857);comp13247_c0_seq1(K02183);comp13706_c0_seq…	ko04020.png
path:ko00020	Citrate cycle (TCA cycle) - Reference pathway (KO)	88	comp10564_c0_seq3(K00031);comp1168_c0_seq1(K00162);comp15925_c0_seq1(K00627);comp1904_c0_seq1(K01647);comp1904_c0_seq2(K01647);comp1904_c0_seq3(K01647);comp19073_c0_seq1(K00031);comp2003_c0_seq1(K01681);comp2422_c0_seq1(K00164);comp2492_c0_seq1(K00026);comp2592_c0_seq1(K01681);comp2592_c0_seq2(K01681);comp2592_c0_seq3(K01681);comp26013_c0_seq1(K00031);comp26442_c0_seq1(K00031);comp2645_c0_seq2(K0…	ko00020.png		path:ko00785	Lipoic acid metabolism - Reference pathway (KO)	9	comp10444_c0_seq1(K03801);comp10444_c0_seq2(K03801);comp10444_c0_seq3(K03801);comp10444_c0_seq4(K03801);comp10444_c0_seq6(K03801);comp14881_c0_seq1(K03801);comp2604_c1_seq1(K03644);comp2604_c1_seq2(K03644);comp6912_c0_seq1(K03644);	ko00785.png
path:ko00030	Pentose phosphate pathway - Reference pathway (KO)	98	comp10004_c0_seq3(K00851);comp10004_c0_seq5(K00851);comp1378_c0_seq1(K01057);comp1378_c0_seq2(K01057);comp1378_c0_seq3(K01057);comp1378_c0_seq4(K01057);comp15269_c0_seq1(K00850);comp15269_c0_seq2(K00850);comp15269_c0_seq3(K00850);comp165_c0_seq1(K01057);comp1687_c0_seq1(K01807);comp18543_c0_seq1(K01057);comp1880_c0_seq1(K00036);comp1880_c0_seq2(K00036);comp1880_c0_seq3(K00036);comp1880_c0_seq4(K0…	ko00030.png
path:ko00040	Pentose and glucuronate interconversions - Reference pathway (KO)	63	comp10263_c0_seq1(K01728);comp14492_c0_seq1(K00012);comp14652_c0_seq1(K01728);comp14652_c0_seq2(K01728);comp14880_c0_seq1(K00128);comp161_c0_seq1(K00128);comp16343_c0_seq1(K01728);comp16343_c0_seq2(K01728);comp16536_c0_seq1(K01184);comp16536_c0_seq2(K01184);comp1918_c0_seq1(K00963);comp1918_c0_seq2(K00963);comp222_c0_seq1(K01805);comp222_c0_seq2(K01805);comp2400_c0_seq1(K00128);comp27356_c0_seq1(…	ko00040.png
path:ko00051	Fructose and mannose metabolism - Reference pathway (KO)	117	comp10470_c0_seq1(K00895);comp1092_c0_seq1(K01803);comp11071_c0_seq1(K01840);comp1156_c0_seq1(K01803);comp11787_c0_seq1(K00847);comp11787_c0_seq2(K00847);comp11823_c0_seq1(K00847);comp12046_c0_seq1(K00895);comp12571_c0_seq1(K01103);comp12571_c0_seq2(K01103);comp12571_c0_seq3(K01103);comp12571_c0_seq4(K01103);comp13881_c0_seq1(K01103);comp13939_c0_seq1(K00844);comp15042_c0_seq1(K01711);comp15269_c…	ko00051.png
path:ko00052	Galactose metabolism - Reference pathway (KO)	98	comp12813_c0_seq1(K01784);comp12813_c0_seq2(K01784);comp13939_c0_seq1(K00844);comp14052_c0_seq1(K00965);comp14169_c0_seq1(K01193);comp14169_c0_seq2(K01193);comp14169_c0_seq3(K01193);comp15213_c0_seq1(K01193);comp15269_c0_seq1(K00850);comp15269_c0_seq2(K00850);comp15269_c0_seq3(K00850);comp1538_c0_seq1(K01784);comp1538_c0_seq2(K01784);comp1538_c0_seq3(K01784);comp1538_c0_seq4(K01784);comp1538_c0_s…	ko00052.png
path:ko00053	Ascorbate and aldarate metabolism - Reference pathway (KO)	60	comp12085_c0_seq1(K08232);comp12554_c0_seq1(K00225);comp14492_c0_seq1(K00012);comp14880_c0_seq1(K00128);comp15242_c0_seq1(K08232);comp15242_c0_seq2(K08232);comp1574_c0_seq1(K00434);comp161_c0_seq1(K00128);comp16793_c0_seq1(K00423);comp16793_c0_seq2(K00423);comp16793_c0_seq3(K00423);comp16793_c0_seq4(K00423);comp22305_c0_seq1(K10047);comp23631_c0_seq1(K00064);comp2400_c0_seq1(K00128);comp2451_c0_s…	ko00053.png
path:ko00500	Starch and sucrose metabolism - Reference pathway (KO)	263	comp10089_c0_seq1(K00697);comp10348_c0_seq1(K00696);comp10920_c0_seq1(K13648);comp11025_c0_seq1(K00697);comp11511_c0_seq1(K00697);comp11587_c0_seq1(K00697);comp11639_c0_seq1(K13648);comp11639_c0_seq2(K13648);comp11783_c0_seq1(K00697);comp11787_c0_seq1(K00847);comp11787_c0_seq2(K00847);comp11823_c0_seq1(K00847);comp12080_c0_seq1(K00700);comp12080_c0_seq2(K00700);comp12080_c0_seq3(K00700);comp12080…	ko00500.png
path:ko00520	Amino sugar and nucleotide sugar metabolism - Reference pathway (KO)	185	comp10365_c0_seq1(K12446);comp10365_c0_seq2(K12446);comp10376_c0_seq1(K12448);comp10376_c0_seq2(K12448);comp10376_c0_seq3(K12448);comp10376_c0_seq4(K12448);comp10376_c0_seq5(K12448);comp10376_c0_seq6(K12448);comp10376_c0_seq7(K12448);comp10920_c0_seq1(K13648);comp11071_c0_seq1(K01840);comp11639_c0_seq1(K13648);comp11639_c0_seq2(K13648);comp11787_c0_seq1(K00847);comp11787_c0_seq2(K00847);comp11823…	ko00520.png
path:ko00630	Glyoxylate and dicarboxylate metabolism - Reference pathway (KO)	63	comp13_c0_seq1(K01602);comp148_c0_seq1(K11517);comp15005_c0_seq1(K01433);comp15005_c0_seq2(K01433);comp15005_c0_seq3(K01433);comp15005_c0_seq4(K01433);comp15005_c0_seq5(K01433);comp15791_c0_seq1(K01601);comp16915_c0_seq1(K01433);comp16915_c0_seq2(K01433);comp16915_c0_seq3(K01433);comp16915_c0_seq4(K01433);comp16915_c0_seq5(K01433);comp1904_c0_seq1(K01647);comp1904_c0_seq2(K01647);comp1904_c0_seq3…	ko00630.png
path:ko00620	Pyruvate metabolism - Reference pathway (KO)	123	comp1032_c0_seq1(K00873);comp10340_c0_seq1(K01595);comp10722_c0_seq1(K00029);comp10722_c0_seq2(K00029);comp10722_c0_seq3(K00029);comp10722_c0_seq4(K00029);comp1168_c0_seq1(K00162);comp12331_c0_seq1(K01512);comp147_c0_seq1(K01006);comp14880_c0_seq1(K00128);comp1491_c0_seq1(K00028);comp1491_c0_seq2(K00028);comp1491_c0_seq3(K00028);comp1519_c0_seq1(K01649);comp15925_c0_seq1(K00627);comp161_c0_seq1(K…	ko00620.png
path:ko00640	Propanoate metabolism - Reference pathway (KO)	54	comp11074_c0_seq1(K01692);comp11147_c0_seq1(K01692);comp12849_c0_seq1(K05605);comp12849_c0_seq2(K05605);comp12849_c0_seq3(K05605);comp1284_c0_seq1(K01692);comp14880_c0_seq1(K00128);comp161_c0_seq1(K00128);comp2101_c0_seq1(K11262);comp21571_c0_seq1(K01963);comp2384_c0_seq1(K00224);comp2400_c0_seq1(K00128);comp2738_c0_seq1(K00128);comp2762_c0_seq1(K01895);comp2769_c0_seq1(K01962);comp2769_c0_seq2(K…	ko00640.png
path:ko00650	Butanoate metabolism - Reference pathway (KO)	32	comp11074_c0_seq1(K01692);comp11147_c0_seq1(K01692);comp1168_c0_seq1(K00162);comp1284_c0_seq1(K01692);comp1761_c0_seq1(K01653);comp1761_c0_seq2(K01653);comp2290_c0_seq1(K01641);comp3036_c0_seq1(K00074);comp3787_c0_seq1(K00162);comp38530_c0_seq1(K01715);comp41671_c0_seq1(K01580);comp43730_c0_seq1(K00161);comp4393_c0_seq1(K00161);comp474_c0_seq1(K01580);comp507_c1_seq1(K00626);comp507_c1_seq2(K0062…	ko00650.png
path:ko00660	C5-Branched dibasic acid metabolism - Reference pathway (KO)	10	comp1761_c0_seq1(K01653);comp1761_c0_seq2(K01653);comp2030_c0_seq1(K01703);comp2250_c0_seq1(K01704);comp3945_c0_seq1(K01703);comp51267_c0_seq1(K01652);comp60672_c0_seq1(K01652);comp75286_c0_seq1(K01652);comp84087_c0_seq1(K01653);comp8652_c0_seq1(K01652);	ko00660.png
path:ko00562	Inositol phosphate metabolism - Reference pathway (KO)	110	comp10030_c0_seq1(K00889);comp10030_c0_seq2(K00889);comp10670_c0_seq1(K01110);comp1092_c0_seq1(K01803);comp11141_c0_seq1(K00921);comp11141_c0_seq2(K00921);comp1156_c0_seq1(K01803);comp1213_c0_seq1(K00921);comp1213_c0_seq2(K00921);comp12356_c0_seq1(K00921);comp12356_c0_seq2(K00921);comp12356_c0_seq4(K00921);comp12459_c0_seq8(K00921);comp1257_c0_seq1(K01114);comp1263_c0_seq1(K05857);comp12746_c0_se…	ko00562.png
Energy metabolism		837
path:ko00190	Oxidative phosphorylation - Reference pathway (KO)	233	comp10816_c0_seq1(K02258);comp10816_c0_seq2(K02258);comp10816_c0_seq3(K02258);comp1101_c0_seq1(K03949);comp1102_c0_seq1(K03950);comp11500_c0_seq1(K03879);comp11500_c0_seq2(K03879);comp11500_c0_seq3(K03879);comp11500_c0_seq4(K03879);comp11500_c0_seq5(K03879);comp11500_c0_seq6(K03879);comp1178_c0_seq1(K01535);comp1178_c0_seq2(K01535);comp1178_c0_seq3(K01535);comp1178_c0_seq4(K01535);comp1178_c0_seq…	ko00190.png
path:ko00195	Photosynthesis - Reference pathway (KO)	92	comp10260_c0_seq1(K08902);comp10875_c0_seq1(K02703);comp11269_c0_seq2(K02635);comp11269_c0_seq3(K02635);comp11269_c0_seq4(K02635);comp11269_c0_seq5(K02635);comp125_c0_seq1(K02693);comp12671_c0_seq1(K08906);comp12671_c0_seq2(K08906);comp126_c0_seq1(K02701);comp1274_c0_seq1(K02113);comp1274_c0_seq2(K02113);comp1313_c0_seq1(K02109);comp13157_c0_seq1(K02637);comp1333_c0_seq1(K02639);comp13527_c0_seq1…	ko00195.png
path:ko00196	Photosynthesis - antenna proteins - Reference pathway (KO)	17	comp113_c0_seq1(K08915);comp123_c0_seq1(K08909);comp140_c0_seq1(K08916);comp140_c0_seq2(K08916);comp235_c0_seq1(K08912);comp23_c0_seq1(K08912);comp248_c0_seq1(K08908);comp26326_c0_seq1(K08908);comp2704_c0_seq1(K08914);comp2704_c0_seq2(K08914);comp323_c0_seq1(K08910);comp50_c0_seq1(K08907);comp67_c0_seq1(K08913);comp680_c0_seq1(K08917);comp75_c0_seq1(K08913);comp85341_c0_seq1(K08916);comp9963_c0_s…	ko00196.png
path:ko00710	Carbon fixation in photosynthetic organisms - Reference pathway (KO)	133	comp100_c0_seq1(K00855);comp1032_c0_seq1(K00873);comp10340_c0_seq1(K01595);comp104_c1_seq1(K05298);comp10722_c0_seq1(K00029);comp10722_c0_seq2(K00029);comp10722_c0_seq3(K00029);comp10722_c0_seq4(K00029);comp1092_c0_seq1(K01803);comp1156_c0_seq1(K01803);comp1382_c0_seq1(K00927);comp1382_c0_seq2(K00927);comp1382_c0_seq3(K00927);comp13_c0_seq1(K01602);comp147_c0_seq1(K01006);comp1491_c0_seq1(K00028)…	ko00710.png
path:ko00720	Carbon fixation pathways in prokaryotes - Reference pathway (KO)	57	comp10340_c0_seq1(K01595);comp10564_c0_seq3(K00031);comp19073_c0_seq1(K00031);comp2003_c0_seq1(K01681);comp2085_c0_seq1(K01938);comp21571_c0_seq1(K01963);comp2592_c0_seq1(K01681);comp2592_c0_seq2(K01681);comp2592_c0_seq3(K01681);comp26013_c0_seq1(K00031);comp26442_c0_seq1(K00031);comp2645_c0_seq2(K01648);comp2688_c0_seq1(K01595);comp2688_c0_seq2(K01595);comp2688_c0_seq3(K01595);comp2688_c0_seq4(K…	ko00720.png
path:ko00680	Methane metabolism - Reference pathway (KO)	174	comp10340_c0_seq1(K01595);comp1133_c0_seq1(K15633);comp12223_c0_seq1(K01079);comp12223_c0_seq2(K01079);comp1223_c0_seq2(K01834);comp1235_c0_seq4(K01079);comp1235_c0_seq5(K01079);comp1235_c0_seq7(K01079);comp12392_c0_seq1(K00430);comp12463_c0_seq1(K01689);comp12463_c0_seq2(K01689);comp12463_c0_seq3(K01689);comp12463_c0_seq4(K01689);comp12463_c0_seq5(K01689);comp12463_c0_seq6(K01689);comp13266_c0_s…	ko00680.png
path:ko00910	Nitrogen metabolism - Reference pathway (KO)	68	comp11010_c0_seq1(K03522);comp11010_c0_seq2(K03522);comp11414_c0_seq1(K01953);comp124_c0_seq1(K01953);comp14464_c0_seq1(K00261);comp14937_c0_seq3(K00261);comp14937_c0_seq4(K00261);comp1587_c0_seq1(K00284);comp1588_c0_seq1(K00366);comp1588_c0_seq2(K00366);comp18138_c0_seq1(K00360);comp18138_c0_seq2(K00360);comp18138_c0_seq3(K00360);comp18138_c0_seq4(K00360);comp18138_c0_seq5(K00360);comp18617_c0_s…	ko00910.png
path:ko00920	Sulfur metabolism - Reference pathway (KO)	63	comp1298_c0_seq1(K01738);comp13159_c0_seq1(K00640);comp13338_c0_seq1(K15422);comp13767_c0_seq1(K00392);comp14551_c0_seq1(K00392);comp15174_c0_seq1(K00392);comp15660_c0_seq1(K00392);comp16104_c0_seq1(K13811);comp16104_c0_seq2(K13811);comp17004_c0_seq1(K13811);comp17825_c0_seq1(K01738);comp25593_c0_seq1(K00860);comp25593_c0_seq2(K00860);comp25593_c0_seq3(K00860);comp25593_c0_seq4(K00860);comp25593_…	ko00920.png
Lipid metabolism		816
path:ko00061	Fatty acid biosynthesis - Reference pathway (KO)	36	comp1348_c0_seq1(K09458);comp1348_c0_seq2(K09458);comp16320_c0_seq1(K03921);comp16817_c0_seq1(K10781);comp16821_c0_seq1(K00059);comp17597_c0_seq1(K03921);comp17597_c0_seq2(K03921);comp18650_c0_seq1(K10782);comp18650_c0_seq2(K10782);comp20252_c0_seq1(K03921);comp2101_c0_seq1(K11262);comp21571_c0_seq1(K01963);comp2716_c0_seq1(K03921);comp2769_c0_seq1(K01962);comp2769_c0_seq2(K01962);comp28750_c0_se…	ko00061.png
path:ko00062	Fatty acid elongation - Reference pathway (KO)	53	comp13475_c0_seq1(K15397);comp1374_c0_seq1(K01074);comp1446_c0_seq1(K15397);comp16550_c0_seq1(K10258);comp16550_c0_seq2(K10258);comp16550_c0_seq3(K10258);comp16550_c0_seq4(K10258);comp16940_c0_seq1(K10258);comp16940_c0_seq2(K10258);comp19336_c0_seq1(K15397);comp20767_c0_seq1(K15397);comp21744_c0_seq1(K15397);comp2204_c0_seq1(K07512);comp231_c0_seq2(K15397);comp24597_c0_seq1(K15397);comp2815_c0_se…	ko00062.png
path:ko00071	Fatty acid metabolism - Reference pathway (KO)	103	comp1026_c0_seq1(K00001);comp10345_c0_seq1(K00001);comp10345_c0_seq2(K00001);comp10345_c0_seq3(K00001);comp11073_c0_seq1(K00001);comp11074_c0_seq1(K01692);comp11147_c0_seq1(K01692);comp1128_c0_seq1(K00232);comp1172_c0_seq1(K00232);comp1172_c0_seq2(K00232);comp1172_c0_seq3(K00232);comp1172_c0_seq4(K00232);comp11960_c0_seq1(K00232);comp11960_c0_seq2(K00232);comp11960_c0_seq3(K00232);comp11960_c0_se…	ko00071.png
path:ko00072	Synthesis and degradation of ketone bodies - Reference pathway (KO)	7	comp2290_c0_seq1(K01641);comp507_c1_seq1(K00626);comp507_c1_seq2(K00626);comp507_c1_seq3(K00626);comp507_c1_seq4(K00626);comp5739_c0_seq1(K01640);comp9791_c0_seq1(K01640);	ko00072.png
path:ko00073	Cutin, suberine and wax biosynthesis - Reference pathway (KO)	13	comp18337_c0_seq1(K15400);comp23428_c0_seq1(K13356);comp36301_c0_seq1(K15402);comp4980_c0_seq1(K15400);comp53558_c0_seq1(K15403);comp60054_c0_seq1(K15403);comp60105_c0_seq1(K13356);comp60105_c0_seq2(K13356);comp60148_c0_seq1(K13356);comp60148_c0_seq2(K13356);comp71495_c0_seq1(K15402);comp8328_c0_seq1(K15400);comp85410_c0_seq1(K15404);	ko00073.png
path:ko00100	Steroid biosynthesis - Reference pathway (KO)	42	comp10716_c0_seq1(K14424);comp1086_c0_seq1(K08242);comp12562_c0_seq1(K00227);comp12562_c0_seq2(K00227);comp12699_c0_seq1(K07748);comp12699_c0_seq2(K07748);comp12699_c0_seq3(K07748);comp12699_c0_seq4(K07748);comp12794_c0_seq1(K00222);comp13362_c0_seq1(K01824);comp13605_c0_seq1(K14423);comp1776_c0_seq1(K14674);comp1960_c0_seq1(K00213);comp21414_c0_seq1(K01853);comp29165_c0_seq1(K09832);comp36085_c0…	ko00100.png
path:ko00140	Steroid hormone biosynthesis - Reference pathway (KO)	5	comp9675_c0_seq1(K12345);comp9675_c0_seq2(K12345);comp9675_c0_seq3(K12345);comp9675_c0_seq4(K12345);comp9675_c0_seq5(K12345);	ko00140.png
path:ko00561	Glycerolipid metabolism - Reference pathway (KO)	91	comp11361_c0_seq1(K09480);comp11361_c0_seq2(K09480);comp12153_c0_seq1(K13506);comp13005_c0_seq1(K13508);comp13043_c0_seq1(K13506);comp13043_c0_seq2(K13506);comp13043_c0_seq3(K13506);comp13043_c0_seq4(K13506);comp14521_c0_seq1(K00002);comp14521_c0_seq2(K00002);comp14880_c0_seq1(K00128);comp15256_c0_seq1(K15728);comp15256_c0_seq2(K15728);comp15256_c0_seq3(K15728);comp15256_c0_seq4(K15728);comp15256…	ko00561.png
path:ko00564	Glycerophospholipid metabolism - Reference pathway (KO)	136	comp10586_c0_seq1(K00968);comp11224_c0_seq1(K00968);comp1147_c0_seq1(K06130);comp1147_c0_seq2(K06130);comp1147_c0_seq3(K06130);comp12068_c0_seq1(K00995);comp12153_c0_seq1(K13506);comp12341_c0_seq1(K08744);comp12341_c0_seq2(K08744);comp1257_c0_seq1(K01114);comp13005_c0_seq1(K13508);comp13043_c0_seq1(K13506);comp13043_c0_seq2(K13506);comp13043_c0_seq3(K13506);comp13043_c0_seq4(K13506);comp13093_c0_…	ko00564.png
path:ko00565	Ether lipid metabolism - Reference pathway (KO)	36	comp1257_c0_seq1(K01114);comp13093_c0_seq1(K01115);comp13695_c0_seq1(K01114);comp14338_c0_seq1(K01114);comp14338_c0_seq2(K01114);comp14338_c0_seq3(K01114);comp1776_c0_seq1(K14674);comp18311_c0_seq3(K00993);comp1894_c0_seq10(K00993);comp1894_c0_seq6(K00993);comp1894_c0_seq8(K00993);comp2565_c0_seq1(K13519);comp2753_c0_seq1(K01115);comp34592_c0_seq1(K01114);comp41669_c0_seq1(K01114);comp417_c0_seq1…	ko00565.png
path:ko00600	Sphingolipid metabolism - Reference pathway (KO)	66	comp11774_c0_seq1(K04710);comp13616_c0_seq1(K04711);comp13878_c0_seq1(K04713);comp16891_c0_seq1(K04713);comp16920_c0_seq1(K04713);comp16920_c0_seq2(K04713);comp1746_c0_seq1(K01634);comp23568_c0_seq1(K04710);comp23568_c0_seq2(K04710);comp23568_c0_seq3(K04710);comp23568_c0_seq4(K04710);comp23568_c0_seq5(K04710);comp23568_c0_seq6(K04710);comp29435_c0_seq1(K04718);comp29435_c0_seq2(K04718);comp29435_…	ko00600.png
path:ko00590	Arachidonic acid metabolism - Reference pathway (KO)	23	comp11256_c0_seq2(K05309);comp14265_c0_seq1(K00681);comp14265_c0_seq2(K00681);comp15459_c0_seq1(K05309);comp15459_c0_seq2(K05309);comp1601_c0_seq1(K00432);comp16098_c0_seq1(K01254);comp16098_c0_seq2(K01254);comp16098_c0_seq3(K01254);comp16838_c0_seq1(K05309);comp1776_c0_seq1(K14674);comp18178_c0_seq1(K00681);comp18178_c0_seq2(K00681);comp5226_c0_seq1(K00432);comp5598_c0_seq1(K14674);comp6033_c0_s…	ko00590.png
path:ko00591	Linoleic acid metabolism - Reference pathway (KO)	33	comp10791_c0_seq1(K00454);comp10791_c0_seq2(K00454);comp153_c0_seq1(K15718);comp153_c0_seq2(K15718);comp17627_c0_seq2(K00454);comp1776_c0_seq1(K14674);comp21379_c0_seq1(K00454);comp27215_c0_seq1(K00454);comp5598_c0_seq1(K14674);comp5694_c0_seq1(K15718);comp5694_c0_seq2(K15718);comp5694_c0_seq3(K15718);comp5694_c0_seq4(K15718);comp5694_c0_seq5(K00454);comp5694_c0_seq6(K15718);comp5694_c0_seq7(K157…	ko00591.png
path:ko00592	alpha-Linolenic acid metabolism - Reference pathway (KO)	74	comp10791_c0_seq1(K00454);comp10791_c0_seq2(K00454);comp1128_c0_seq1(K00232);comp11291_c0_seq1(K10525);comp11291_c0_seq2(K10525);comp11291_c0_seq3(K10525);comp1172_c0_seq1(K00232);comp1172_c0_seq2(K00232);comp1172_c0_seq3(K00232);comp1172_c0_seq4(K00232);comp11960_c0_seq1(K00232);comp11960_c0_seq2(K00232);comp11960_c0_seq3(K00232);comp11960_c0_seq4(K00232);comp11960_c0_seq5(K00232);comp11960_c0_s…	ko00592.png
path:ko01040	Biosynthesis of unsaturated fatty acids - Reference pathway (KO)	98	comp1128_c0_seq1(K00232);comp1172_c0_seq1(K00232);comp1172_c0_seq2(K00232);comp1172_c0_seq3(K00232);comp1172_c0_seq4(K00232);comp11960_c0_seq1(K00232);comp11960_c0_seq2(K00232);comp11960_c0_seq3(K00232);comp11960_c0_seq4(K00232);comp11960_c0_seq5(K00232);comp11960_c0_seq6(K00232);comp15440_c0_seq1(K00232);comp16137_c0_seq1(K07513);comp16137_c0_seq2(K07513);comp16137_c0_seq3(K07513);comp16320_c0_s…	ko01040.png
Nucleotide metabolism		761
path:ko00230	Purine metabolism - Reference pathway (KO)	425	comp10002_c0_seq1(K11808);comp10002_c0_seq10(K11808);comp10002_c0_seq2(K11808);comp10002_c0_seq3(K11808);comp10002_c0_seq4(K11808);comp10002_c0_seq5(K11808);comp10002_c0_seq7(K11808);comp10002_c0_seq8(K11808);comp10002_c0_seq9(K11808);comp10239_c0_seq10(K03006);comp10239_c0_seq5(K03006);comp10239_c0_seq9(K03006);comp10253_c0_seq1(K00939);comp1032_c0_seq1(K00873);comp10548_c0_seq1(K03019);comp1054…	ko00230.png
path:ko00240	Pyrimidine metabolism - Reference pathway (KO)	336	comp10239_c0_seq10(K03006);comp10239_c0_seq5(K03006);comp10239_c0_seq9(K03006);comp10548_c0_seq1(K03019);comp10548_c0_seq2(K03019);comp10548_c0_seq3(K03019);comp1060_c0_seq1(K03014);comp10778_c0_seq1(K02335);comp11122_c0_seq1(K03025);comp11216_c0_seq1(K10807);comp11216_c0_seq2(K10807);comp1151_c0_seq1(K00940);comp11734_c0_seq1(K13998);comp11734_c0_seq2(K13998);comp11806_c0_seq1(K03504);comp11983_…	ko00240.png
Amino acid metabolism		976
path:ko00250	Alanine, aspartate and glutamate metabolism - Reference pathway (KO)	65	comp11414_c0_seq1(K01953);comp124_c0_seq1(K01953);comp12669_c0_seq1(K00764);comp12999_c0_seq1(K00827);comp14464_c0_seq1(K00261);comp1472_c0_seq1(K13566);comp14937_c0_seq3(K00261);comp14937_c0_seq4(K00261);comp16757_c0_seq1(K00827);comp1840_c0_seq1(K00811);comp1911_c0_seq1(K01915);comp1911_c0_seq2(K01915);comp1911_c0_seq3(K01915);comp194_c0_seq1(K00830);comp194_c0_seq2(K00830);comp194_c0_seq3(K008…	ko00250.png
path:ko00260	Glycine, serine and threonine metabolism - Reference pathway (KO)	110	comp10228_c0_seq1(K12524);comp10228_c0_seq2(K12524);comp10228_c0_seq3(K12524);comp10228_c0_seq4(K12524);comp1133_c0_seq1(K15633);comp12016_c0_seq1(K00872);comp12223_c0_seq1(K01079);comp12223_c0_seq2(K01079);comp1223_c0_seq2(K01834);comp1235_c0_seq4(K01079);comp1235_c0_seq5(K01079);comp1235_c0_seq7(K01079);comp1245_c0_seq5(K01620);comp12999_c0_seq1(K00827);comp13266_c0_seq1(K15634);comp13266_c0_se…	ko00260.png
path:ko00270	Cysteine and methionine metabolism - Reference pathway (KO)	133	comp10139_c0_seq1(K01762);comp10139_c0_seq2(K01762);comp10139_c0_seq3(K01762);comp10228_c0_seq1(K12524);comp10228_c0_seq2(K12524);comp10228_c0_seq3(K12524);comp10228_c0_seq4(K12524);comp1085_c0_seq1(K00789);comp11373_c0_seq2(K00558);comp11373_c0_seq3(K00558);comp11373_c0_seq4(K00558);comp11373_c0_seq5(K00558);comp11373_c0_seq6(K00558);comp11373_c0_seq7(K00558);comp11373_c0_seq8(K00558);comp12936_…	ko00270.png
path:ko00280	Valine, leucine and isoleucine degradation - Reference pathway (KO)	100	comp11074_c0_seq1(K01692);comp11147_c0_seq1(K01692);comp11229_c0_seq1(K00826);comp11229_c0_seq2(K00826);comp11229_c0_seq3(K00826);comp12849_c0_seq1(K05605);comp12849_c0_seq2(K05605);comp12849_c0_seq3(K05605);comp1284_c0_seq1(K01692);comp1356_c0_seq10(K00167);comp1356_c0_seq2(K00167);comp1356_c0_seq4(K00167);comp1356_c0_seq5(K00167);comp1356_c0_seq6(K00167);comp1356_c0_seq7(K00167);comp1356_c0_seq…	ko00280.png
path:ko00290	Valine, leucine and isoleucine biosynthesis - Reference pathway (KO)	43	comp11229_c0_seq1(K00826);comp11229_c0_seq2(K00826);comp11229_c0_seq3(K00826);comp1168_c0_seq1(K00162);comp1519_c0_seq1(K01649);comp17482_c0_seq1(K00826);comp17482_c0_seq2(K00826);comp17482_c0_seq3(K00826);comp1761_c0_seq1(K01653);comp1761_c0_seq2(K01653);comp2030_c0_seq1(K01703);comp2250_c0_seq1(K01704);comp3104_c0_seq1(K00826);comp3104_c0_seq2(K00826);comp3412_c0_seq1(K01754);comp3787_c0_seq1(K…	ko00290.png
path:ko00300	Lysine biosynthesis - Reference pathway (KO)	38	comp10228_c0_seq1(K12524);comp10228_c0_seq2(K12524);comp10228_c0_seq3(K12524);comp10228_c0_seq4(K12524);comp12368_c0_seq1(K00215);comp14334_c0_seq1(K00133);comp18630_c0_seq1(K00928);comp18630_c0_seq2(K00928);comp18630_c0_seq3(K00928);comp18630_c0_seq4(K00928);comp18630_c0_seq5(K00928);comp18630_c0_seq6(K00928);comp18630_c0_seq7(K00928);comp18630_c0_seq8(K00928);comp18630_c0_seq9(K00928);comp28191…	ko00300.png
path:ko00310	Lysine degradation - Reference pathway (KO)	27	comp11074_c0_seq1(K01692);comp11147_c0_seq1(K01692);comp1284_c0_seq1(K01692);comp14880_c0_seq1(K00128);comp161_c0_seq1(K00128);comp2400_c0_seq1(K00128);comp2422_c0_seq1(K00164);comp2738_c0_seq1(K00128);comp48990_c0_seq1(K00128);comp4959_c0_seq1(K00128);comp507_c1_seq1(K00626);comp507_c1_seq2(K00626);comp507_c1_seq3(K00626);comp507_c1_seq4(K00626);comp5086_c0_seq1(K00128);comp52600_c0_seq1(K00658)…	ko00310.png
path:ko00330	Arginine and proline metabolism - Reference pathway (KO)	159	comp10493_c0_seq1(K00472);comp10493_c0_seq2(K00472);comp10493_c0_seq3(K00472);comp10493_c0_seq4(K00472);comp10908_c0_seq1(K01583);comp11800_c0_seq1(K00145);comp11800_c0_seq10(K00145);comp11800_c0_seq11(K00145);comp11800_c0_seq12(K00145);comp11800_c0_seq13(K00145);comp11800_c0_seq14(K00145);comp11800_c0_seq15(K00145);comp11800_c0_seq16(K00145);comp11800_c0_seq17(K00145);comp11800_c0_seq18(K00145);…	ko00330.png
path:ko00340	Histidine metabolism - Reference pathway (KO)	44	comp10892_c0_seq1(K01814);comp10892_c0_seq2(K01814);comp11738_c0_seq1(K00599);comp12374_c0_seq1(K00599);comp12374_c0_seq2(K00599);comp12374_c0_seq3(K00599);comp12374_c0_seq4(K00599);comp12374_c0_seq5(K00599);comp12374_c0_seq6(K00599);comp12374_c0_seq7(K00599);comp12374_c0_seq8(K00599);comp14880_c0_seq1(K00128);comp161_c0_seq1(K00128);comp2400_c0_seq1(K00128);comp2738_c0_seq1(K00128);comp37787_c0_…	ko00340.png
path:ko00350	Tyrosine metabolism - Reference pathway (KO)	72	comp1026_c0_seq1(K00001);comp1032_c1_seq1(K00451);comp1032_c1_seq2(K00451);comp1032_c1_seq3(K00451);comp1032_c1_seq4(K00451);comp10345_c0_seq1(K00001);comp10345_c0_seq2(K00001);comp10345_c0_seq3(K00001);comp11073_c0_seq1(K00001);comp11244_c0_seq1(K15849);comp11738_c0_seq1(K00599);comp12374_c0_seq1(K00599);comp12374_c0_seq2(K00599);comp12374_c0_seq3(K00599);comp12374_c0_seq4(K00599);comp12374_c0_s…	ko00350.png
path:ko00360	Phenylalanine metabolism - Reference pathway (KO)	95	comp10154_c0_seq1(K10775);comp10154_c0_seq2(K10775);comp11074_c0_seq1(K01692);comp11147_c0_seq1(K01692);comp11244_c0_seq1(K15849);comp12195_c0_seq1(K00487);comp12195_c0_seq2(K00487);comp12392_c0_seq1(K00430);comp1284_c0_seq1(K01692);comp13824_c0_seq1(K10775);comp1385_c0_seq1(K00276);comp1385_c0_seq2(K00276);comp1385_c0_seq3(K00276);comp1385_c0_seq4(K00276);comp15226_c0_seq1(K00815);comp17827_c0_s…	ko00360.png
path:ko00380	Tryptophan metabolism - Reference pathway (KO)	33	comp11074_c0_seq1(K01692);comp11147_c0_seq1(K01692);comp11890_c0_seq1(K11816);comp1284_c0_seq1(K01692);comp14216_c0_seq1(K11816);comp14216_c0_seq2(K11816);comp1432_c0_seq1(K03781);comp14880_c0_seq1(K00128);comp15470_c0_seq1(K11817);comp161_c0_seq1(K00128);comp2400_c0_seq1(K00128);comp2422_c0_seq1(K00164);comp2738_c0_seq1(K00128);comp35952_c0_seq1(K11816);comp48990_c0_seq1(K00128);comp4959_c0_seq1…	ko00380.png
path:ko00400	Phenylalanine, tyrosine and tryptophan biosynthesis - Reference pathway (KO)	57	comp10422_c0_seq1(K00766);comp10422_c0_seq2(K00766);comp10422_c0_seq3(K00766);comp10422_c0_seq4(K00766);comp10422_c0_seq5(K00766);comp11244_c0_seq1(K15849);comp11259_c0_seq1(K00891);comp11435_c0_seq1(K01657);comp11435_c0_seq2(K01657);comp11533_c0_seq1(K15227);comp11533_c0_seq2(K15227);comp11619_c0_seq1(K01850);comp15066_c0_seq1(K15227);comp15066_c0_seq2(K15227);comp15226_c0_seq1(K00815);comp15824…	ko00400.png
Metabolism of other amino acids		344
path:ko00410	beta-Alanine metabolism - Reference pathway (KO)	71	comp11074_c0_seq1(K01692);comp11147_c0_seq1(K01692);comp12849_c0_seq1(K05605);comp12849_c0_seq2(K05605);comp12849_c0_seq3(K05605);comp1284_c0_seq1(K01692);comp1385_c0_seq1(K00276);comp1385_c0_seq2(K00276);comp1385_c0_seq3(K00276);comp1385_c0_seq4(K00276);comp14880_c0_seq1(K00128);comp161_c0_seq1(K00128);comp2400_c0_seq1(K00128);comp2430_c0_seq1(K01431);comp24799_c0_seq1(K01918);comp2573_c0_seq1(K…	ko00410.png
path:ko00430	Taurine and hypotaurine metabolism - Reference pathway (KO)	16	comp13896_c0_seq1(K10712);comp13896_c0_seq2(K10712);comp13896_c0_seq3(K10712);comp13896_c0_seq4(K10712);comp14265_c0_seq1(K00681);comp14265_c0_seq2(K00681);comp18178_c0_seq1(K00681);comp18178_c0_seq2(K00681);comp3113_c0_seq3(K10712);comp3113_c0_seq4(K10712);comp41671_c0_seq1(K01580);comp474_c0_seq1(K01580);comp48342_c0_seq1(K10712);comp9305_c0_seq1(K10712);comp9793_c0_seq1(K01580);comp9793_c0_seq…	ko00430.png
path:ko00440	Phosphonate and phosphinate metabolism - Reference pathway (KO)	11	comp10586_c0_seq1(K00968);comp11224_c0_seq1(K00968);comp1525_c0_seq1(K00967);comp1525_c0_seq2(K00967);comp1525_c0_seq3(K00967);comp1525_c0_seq4(K00967);comp18311_c0_seq3(K00993);comp1894_c0_seq10(K00993);comp1894_c0_seq6(K00993);comp1894_c0_seq8(K00993);comp2383_c0_seq1(K00968);	ko00440.png
path:ko00450	Selenocompound metabolism - Reference pathway (KO)	40	comp12893_c0_seq1(K00384);comp13836_c0_seq1(K00384);comp16104_c0_seq1(K13811);comp16104_c0_seq2(K13811);comp17004_c0_seq1(K13811);comp206_c0_seq1(K01874);comp27641_c0_seq1(K01761);comp2985_c0_seq1(K13811);comp32498_c0_seq1(K01761);comp3797_c0_seq1(K00549);comp4175_c0_seq1(K11717);comp4175_c0_seq2(K11717);comp436_c0_seq1(K01739);comp436_c0_seq3(K01739);comp4555_c0_seq1(K00384);comp4698_c0_seq1(K00…	ko00450.png
path:ko00460	Cyanoamino acid metabolism - Reference pathway (KO)	77	comp11432_c0_seq3(K08249);comp11432_c0_seq9(K08249);comp135_c0_seq1(K00600);comp14265_c0_seq1(K00681);comp14265_c0_seq2(K00681);comp1495_c0_seq1(K01188);comp1495_c0_seq11(K01188);comp1495_c0_seq12(K01188);comp1495_c0_seq2(K01188);comp1495_c0_seq3(K01188);comp1495_c0_seq4(K01188);comp1495_c0_seq5(K01188);comp1495_c0_seq7(K01188);comp1495_c0_seq8(K01188);comp15971_c0_seq1(K00600);comp16778_c0_seq1(…	ko00460.png
path:ko00471	D-Glutamine and D-glutamate metabolism - Reference pathway (KO)	14	comp14464_c0_seq1(K00261);comp14937_c0_seq3(K00261);comp14937_c0_seq4(K00261);comp20567_c0_seq1(K01924);comp21581_c0_seq1(K00261);comp22188_c0_seq1(K00261);comp22188_c0_seq2(K00261);comp22188_c0_seq3(K00261);comp31148_c0_seq1(K00261);comp37079_c0_seq1(K00261);comp5459_c0_seq1(K00261);comp5459_c0_seq2(K00261);comp5459_c0_seq3(K00261);comp5459_c0_seq4(K00261);	ko00471.png
path:ko00480	Glutathione metabolism - Reference pathway (KO)	115	comp10564_c0_seq3(K00031);comp10622_c0_seq1(K00799);comp11216_c0_seq1(K10807);comp11216_c0_seq2(K10807);comp12163_c0_seq1(K00799);comp1318_c0_seq1(K00799);comp14265_c0_seq1(K00681);comp14265_c0_seq2(K00681);comp1574_c0_seq1(K00434);comp1601_c0_seq1(K00432);comp1802_c0_seq1(K01255);comp18178_c0_seq1(K00681);comp18178_c0_seq2(K00681);comp1880_c0_seq1(K00036);comp1880_c0_seq2(K00036);comp1880_c0_seq…	ko00480.png
Glycan biosynthesis and metabolism		479
path:ko00510	N-Glycan biosynthesis - Reference pathway (KO)	153	comp10096_c0_seq1(K03845);comp10096_c0_seq2(K03845);comp10096_c0_seq3(K03845);comp10096_c0_seq4(K03845);comp10096_c0_seq5(K03845);comp10096_c0_seq6(K03845);comp10096_c0_seq7(K03845);comp10096_c0_seq8(K03845);comp10107_c0_seq2(K03847);comp10639_c0_seq1(K03849);comp10639_c0_seq2(K03849);comp10639_c0_seq3(K03849);comp10639_c0_seq4(K03849);comp10642_c0_seq1(K03843);comp11724_c0_seq1(K12669);comp11724…	ko00510.png
path:ko00513	Various types of N-glycan biosynthesis - Reference pathway (KO)	123	comp10096_c0_seq1(K03845);comp10096_c0_seq2(K03845);comp10096_c0_seq3(K03845);comp10096_c0_seq4(K03845);comp10096_c0_seq5(K03845);comp10096_c0_seq6(K03845);comp10096_c0_seq7(K03845);comp10096_c0_seq8(K03845);comp10107_c0_seq2(K03847);comp10151_c0_seq1(K14413);comp10151_c0_seq2(K14413);comp10151_c0_seq3(K14413);comp10642_c0_seq1(K03843);comp11724_c0_seq1(K12669);comp11724_c0_seq2(K12669);comp1179_…	ko00513.png
path:ko00514	Other types of O-glycan biosynthesis - Reference pathway (KO)	3	comp12739_c0_seq1(K03691);comp12739_c0_seq2(K03691);comp2088_c0_seq1(K09667);	ko00514.png
path:ko00531	Glycosaminoglycan degradation - Reference pathway (KO)	36	comp5745_c0_seq1(K12373);comp585_c0_seq1(K10532);comp585_c0_seq10(K10532);comp585_c0_seq11(K10532);comp585_c0_seq12(K10532);comp585_c0_seq13(K10532);comp585_c0_seq14(K10532);comp585_c0_seq15(K10532);comp585_c0_seq16(K10532);comp585_c0_seq2(K10532);comp585_c0_seq3(K10532);comp585_c0_seq4(K10532);comp585_c0_seq5(K10532);comp585_c0_seq6(K10532);comp585_c0_seq7(K10532);comp585_c0_seq8(K10532);comp585…	ko00531.png
path:ko00563	Glycosylphosphatidylinositol(GPI)-anchor biosynthesis - Reference pathway (KO)	80	comp10005_c0_seq1(K05288);comp10005_c0_seq2(K05288);comp10005_c0_seq3(K05288);comp10005_c0_seq4(K05288);comp10005_c0_seq5(K05288);comp10005_c0_seq6(K05288);comp10005_c0_seq7(K05288);comp10416_c0_seq1(K05292);comp10473_c0_seq1(K05286);comp10473_c0_seq10(K05286);comp10473_c0_seq2(K05286);comp10473_c0_seq3(K05286);comp10473_c0_seq4(K05286);comp10473_c0_seq5(K05286);comp10473_c0_seq6(K05286);comp1047…	ko00563.png
path:ko00603	Glycosphingolipid biosynthesis - globo series - Reference pathway (KO)	7	comp10262_c0_seq1(K01988);comp5442_c0_seq1(K07407);comp5745_c0_seq1(K12373);comp6936_c0_seq1(K07407);comp6936_c0_seq2(K07407);comp6936_c0_seq3(K07407);comp75795_c0_seq1(K12373);	ko00603.png
path:ko00604	Glycosphingolipid biosynthesis - ganglio series - Reference pathway (KO)	11	comp5745_c0_seq1(K12373);comp5863_c0_seq1(K12309);comp5863_c0_seq2(K12309);comp5863_c0_seq3(K12309);comp5863_c0_seq4(K12309);comp5863_c0_seq5(K12309);comp5863_c0_seq6(K12309);comp5863_c0_seq7(K12309);comp5863_c0_seq8(K12309);comp5863_c0_seq9(K12309);comp75795_c0_seq1(K12373);	ko00604.png
path:ko00540	Lipopolysaccharide biosynthesis - Reference pathway (KO)	22	comp10860_c0_seq1(K00748);comp10860_c0_seq2(K00748);comp10860_c0_seq3(K00748);comp10860_c0_seq4(K00748);comp10860_c0_seq5(K00748);comp10860_c0_seq7(K00748);comp10860_c0_seq8(K00748);comp10860_c0_seq9(K00748);comp12693_c0_seq1(K02527);comp18031_c0_seq1(K00979);comp6842_c0_seq1(K00677);comp6842_c0_seq10(K00677);comp6842_c0_seq2(K00677);comp6842_c0_seq3(K00677);comp6842_c0_seq4(K00677);comp6842_c0_s…	ko00540.png
path:ko00550	Peptidoglycan biosynthesis - Reference pathway (KO)	9	comp11495_c0_seq1(K02563);comp11495_c0_seq2(K02563);comp11495_c0_seq3(K02563);comp15281_c0_seq1(K00075);comp17966_c0_seq3(K05366);comp17966_c0_seq4(K05366);comp20567_c0_seq1(K01924);comp37971_c0_seq1(K01929);comp64800_c0_seq1(K00790);	ko00550.png
path:ko00511	Other glycan degradation - Reference pathway (KO)	35	comp11697_c0_seq1(K01227);comp11697_c0_seq2(K01227);comp11697_c0_seq3(K01227);comp11697_c0_seq4(K01227);comp11697_c0_seq5(K01227);comp11697_c0_seq6(K01227);comp11697_c0_seq7(K01227);comp14990_c0_seq1(K01444);comp14990_c0_seq2(K01444);comp17834_c0_seq1(K12311);comp20520_c0_seq1(K12311);comp20520_c0_seq2(K01191);comp20520_c0_seq3(K12311);comp20520_c0_seq4(K12311);comp2353_c0_seq1(K01191);comp2517_c…	ko00511.png
Metabolism of cofactors and vitamins		461
path:ko00730	Thiamine metabolism - Reference pathway (KO)	19	comp10615_c0_seq1(K14153);comp11958_c0_seq1(K00949);comp11958_c0_seq2(K00949);comp11958_c0_seq3(K00949);comp11958_c0_seq4(K00949);comp1818_c0_seq1(K04487);comp19210_c0_seq1(K00878);comp4175_c0_seq1(K11717);comp4175_c0_seq2(K11717);comp53435_c0_seq1(K04487);comp54122_c0_seq1(K04487);comp7332_c0_seq1(K06928);comp7332_c0_seq2(K06928);comp7332_c0_seq3(K06928);comp7332_c0_seq4(K06928);comp7332_c0_seq5…	ko00730.png
path:ko00740	Riboflavin metabolism - Reference pathway (KO)	11	comp15520_c0_seq1(K00794);comp18443_c0_seq1(K00861);comp1907_c0_seq1(K14652);comp1907_c0_seq3(K14652);comp5189_c0_seq1(K14652);comp5189_c0_seq2(K14652);comp5447_c0_seq1(K00861);comp5903_c0_seq1(K00793);comp9486_c0_seq1(K11752);comp9486_c0_seq2(K11752);comp9486_c0_seq3(K11752);	ko00740.png
path:ko00750	Vitamin B6 metabolism - Reference pathway (KO)	14	comp1755_c0_seq1(K06215);comp19321_c0_seq1(K13248);comp19321_c0_seq2(K13248);comp19321_c0_seq3(K13248);comp19321_c0_seq4(K13248);comp19911_c0_seq1(K06215);comp21456_c0_seq1(K06215);comp2713_c0_seq1(K06215);comp2904_c0_seq1(K06215);comp57728_c0_seq1(K00831);comp6838_c0_seq1(K00868);comp7790_c0_seq1(K08681);comp85571_c0_seq1(K00831);comp9569_c0_seq1(K01733);	ko00750.png
path:ko00760	Nicotinate and nicotinamide metabolism - Reference pathway (KO)	30	comp16382_c0_seq1(K03517);comp16382_c0_seq2(K03517);comp16382_c0_seq3(K03517);comp16382_c0_seq4(K03517);comp16382_c0_seq5(K03517);comp1737_c0_seq1(K03787);comp21234_c0_seq1(K03517);comp3006_c0_seq1(K00763);comp3006_c0_seq2(K00763);comp4953_c0_seq1(K03787);comp4997_c0_seq1(K00858);comp4997_c0_seq2(K00858);comp5243_c0_seq1(K03426);comp6966_c0_seq1(K00767);comp6966_c0_seq2(K00767);comp7324_c0_seq1(K…	ko00760.png
path:ko00770	Pantothenate and CoA biosynthesis - Reference pathway (KO)	66	comp10614_c0_seq1(K02201);comp10614_c0_seq2(K02201);comp11229_c0_seq1(K00826);comp11229_c0_seq2(K00826);comp11229_c0_seq3(K00826);comp17482_c0_seq1(K00826);comp17482_c0_seq2(K00826);comp17482_c0_seq3(K00826);comp1761_c0_seq1(K01653);comp1761_c0_seq2(K01653);comp2430_c0_seq1(K01431);comp24799_c0_seq1(K01918);comp2573_c0_seq1(K00207);comp2573_c0_seq2(K00207);comp2917_c0_seq1(K09680);comp2917_c0_seq…	ko00770.png
path:ko00780	Biotin metabolism - Reference pathway (KO)	4	comp11242_c0_seq1(K00652);comp11242_c0_seq2(K00652);comp13213_c0_seq1(K01012);comp16666_c0_seq1(K00833);	ko00780.png
path:ko00785	Lipoic acid metabolism - Reference pathway (KO)	9	comp10444_c0_seq1(K03801);comp10444_c0_seq2(K03801);comp10444_c0_seq3(K03801);comp10444_c0_seq4(K03801);comp10444_c0_seq6(K03801);comp14881_c0_seq1(K03801);comp2604_c1_seq1(K03644);comp2604_c1_seq2(K03644);comp6912_c0_seq1(K03644);	ko00785.png
path:ko00790	Folate biosynthesis - Reference pathway (KO)	42	comp10104_c0_seq1(K01307);comp10104_c0_seq2(K01307);comp10104_c0_seq3(K01307);comp10796_c0_seq1(K13950);comp10796_c0_seq2(K13950);comp11158_c0_seq1(K13941);comp11158_c0_seq2(K13941);comp11734_c0_seq1(K13998);comp11734_c0_seq2(K13998);comp12386_c0_seq1(K01495);comp1296_c0_seq1(K01633);comp13305_c0_seq1(K01930);comp13305_c0_seq2(K01930);comp13305_c0_seq3(K01930);comp13871_c0_seq1(K01495);comp15673_…	ko00790.png
path:ko00670	One carbon pool by folate - Reference pathway (KO)	56	comp11559_c0_seq1(K01934);comp11585_c0_seq10(K00604);comp11585_c0_seq11(K00604);comp11585_c0_seq12(K00604);comp11585_c0_seq13(K00604);comp11585_c0_seq3(K00604);comp11585_c0_seq4(K00604);comp11585_c0_seq9(K00604);comp11734_c0_seq1(K13998);comp11734_c0_seq2(K13998);comp135_c0_seq1(K00600);comp15005_c0_seq1(K01433);comp15005_c0_seq2(K01433);comp15005_c0_seq3(K01433);comp15005_c0_seq4(K01433);comp150…	ko00670.png
path:ko00830	Retinol metabolism - Reference pathway (KO)	28	comp1026_c0_seq1(K00001);comp10345_c0_seq1(K00001);comp10345_c0_seq2(K00001);comp10345_c0_seq3(K00001);comp11073_c0_seq1(K00001);comp14666_c0_seq1(K00001);comp16769_c0_seq1(K00001);comp16769_c0_seq2(K00001);comp2558_c0_seq1(K00121);comp2558_c0_seq2(K00121);comp27441_c0_seq1(K00001);comp32325_c0_seq1(K00001);comp32325_c0_seq2(K00001);comp3343_c0_seq1(K11147);comp338_c0_seq1(K00121);comp5101_c0_seq…	ko00830.png
path:ko00860	Porphyrin and chlorophyll metabolism - Reference pathway (KO)	95	comp10192_c0_seq1(K01719);comp10192_c0_seq2(K01719);comp10192_c0_seq3(K01719);comp10192_c0_seq4(K01719);comp1087_c0_seq1(K13071);comp1152_c1_seq1(K13606);comp1152_c1_seq2(K13606);comp1152_c1_seq3(K13606);comp1152_c1_seq4(K13606);comp1152_c1_seq5(K13606);comp1152_c1_seq6(K13606);comp1152_c1_seq7(K13606);comp1152_c1_seq8(K13606);comp1152_c1_seq9(K13606);comp11647_c0_seq1(K02495);comp11647_c0_seq2(K…	ko00860.png
path:ko00130	Ubiquinone and other terpenoid-quinone biosynthesis - Reference pathway (KO)	87	comp10946_c0_seq1(K02552);comp10946_c0_seq2(K02552);comp10946_c0_seq3(K02552);comp10946_c0_seq4(K02552);comp10946_c0_seq5(K02552);comp10946_c0_seq6(K02552);comp10946_c0_seq7(K02552);comp10946_c0_seq8(K02552);comp11480_c0_seq1(K06127);comp11480_c0_seq2(K06127);comp13697_c0_seq1(K12501);comp14755_c0_seq1(K14759);comp14755_c0_seq2(K14759);comp14755_c0_seq3(K14759);comp14755_c0_seq4(K14759);comp14755…	ko00130.png
Metabolism of terpenoids and polyketides		294
path:ko00900	Terpenoid backbone biosynthesis - Reference pathway (KO)	94	comp10169_c0_seq1(K00021);comp11441_c0_seq1(K08658);comp11441_c0_seq2(K08658);comp12540_c0_seq1(K00869);comp14377_c0_seq1(K11778);comp14377_c0_seq2(K11778);comp14377_c0_seq3(K11778);comp14377_c0_seq4(K11778);comp14377_c0_seq5(K11778);comp14377_c0_seq6(K11778);comp14377_c0_seq7(K11778);comp14377_c0_seq8(K11778);comp14377_c0_seq9(K11778);comp1689_c0_seq1(K03526);comp1813_c0_seq1(K10960);comp1813_c0…	ko00900.png
path:ko00902	Monoterpenoid biosynthesis - Reference pathway (KO)	2	comp24752_c0_seq1(K15095);comp24752_c0_seq2(K15095);	ko00902.png
path:ko00909	Sesquiterpenoid and triterpenoid biosynthesis - Reference pathway (KO)	13	comp25679_c0_seq1(K00511);comp25679_c0_seq2(K00511);comp25679_c0_seq3(K00511);comp25679_c0_seq4(K00511);comp25679_c0_seq5(K00511);comp25679_c0_seq6(K00511);comp48926_c0_seq1(K00511);comp7712_c0_seq1(K00801);comp7712_c0_seq3(K00801);comp7712_c0_seq4(K00801);comp7712_c0_seq5(K00801);comp7712_c0_seq7(K00801);comp7712_c0_seq8(K00801);	ko00909.png
path:ko00904	Diterpenoid biosynthesis - Reference pathway (KO)	34	comp11770_c0_seq1(K04122);comp11770_c0_seq3(K04122);comp13472_c0_seq1(K04123);comp13472_c0_seq2(K04123);comp13742_c0_seq1(K04121);comp13742_c0_seq2(K04121);comp13742_c0_seq3(K04121);comp13742_c0_seq4(K04121);comp15255_c0_seq1(K05282);comp15255_c0_seq2(K05282);comp15255_c0_seq3(K05282);comp15255_c0_seq4(K05282);comp15255_c0_seq5(K05282);comp20206_c0_seq1(K04124);comp20206_c0_seq2(K04124);comp23941…	ko00904.png
path:ko00905	Brassinosteroid biosynthesis - Reference pathway (KO)	21	comp11689_c0_seq1(K09587);comp12740_c0_seq1(K09591);comp14633_c0_seq1(K09588);comp15901_c0_seq1(K09589);comp15901_c0_seq2(K09589);comp15901_c0_seq3(K09589);comp15901_c0_seq4(K09589);comp15901_c0_seq5(K09589);comp19071_c0_seq1(K12640);comp19071_c0_seq2(K12640);comp21090_c0_seq1(K09587);comp22655_c0_seq1(K09587);comp23525_c0_seq2(K09588);comp298_c5_seq32(K15639);comp3553_c0_seq1(K09588);comp43754_c…	ko00905.png
path:ko00906	Carotenoid biosynthesis - Reference pathway (KO)	55	comp1088_c0_seq10(K09838);comp1088_c0_seq11(K09838);comp1088_c0_seq12(K09838);comp1088_c0_seq2(K09838);comp1088_c0_seq4(K09838);comp1088_c0_seq5(K09838);comp1088_c0_seq6(K09838);comp1088_c0_seq7(K09838);comp1088_c0_seq8(K09838);comp1088_c0_seq9(K09838);comp11023_c0_seq10(K09839);comp11023_c0_seq2(K09839);comp11023_c0_seq3(K09839);comp13368_c0_seq1(K14593);comp14122_c0_seq1(K06443);comp14378_c0_se…	ko00906.png
path:ko00908	Zeatin biosynthesis - Reference pathway (KO)	17	comp14021_c0_seq1(K00791);comp14021_c0_seq2(K00791);comp14021_c0_seq3(K00791);comp15024_c0_seq1(K00279);comp15024_c0_seq2(K00279);comp15221_c0_seq1(K00791);comp15221_c0_seq2(K00791);comp15221_c0_seq3(K00791);comp15221_c0_seq4(K00791);comp15221_c0_seq5(K00791);comp35193_c0_seq1(K00279);comp35193_c0_seq2(K00279);comp39997_c0_seq1(K00279);comp39997_c0_seq2(K00279);comp41448_c0_seq1(K10760);comp41448…	ko00908.png
path:ko00903	Limonene and pinene degradation - Reference pathway (KO)	29	comp10872_c0_seq1(K00517);comp11074_c0_seq1(K01692);comp11147_c0_seq1(K01692);comp1284_c0_seq1(K01692);comp14880_c0_seq1(K00128);comp15402_c0_seq1(K00517);comp161_c0_seq1(K00128);comp20055_c0_seq1(K00517);comp2052_c0_seq1(K00517);comp2400_c0_seq1(K00128);comp26866_c0_seq1(K00517);comp2738_c0_seq1(K00128);comp32923_c0_seq1(K00517);comp3977_c0_seq1(K00120);comp3977_c0_seq2(K00120);comp3977_c0_seq3(…	ko00903.png
path:ko00281	Geraniol degradation - Reference pathway (KO)	7	comp11074_c0_seq1(K01692);comp11147_c0_seq1(K01692);comp1284_c0_seq1(K01692);comp57365_c0_seq1(K01692);comp5739_c0_seq1(K01640);comp7453_c0_seq1(K01692);comp9791_c0_seq1(K01640);	ko00281.png
path:ko00253	Tetracycline biosynthesis - Reference pathway (KO)	8	comp21571_c0_seq1(K01963);comp2769_c0_seq1(K01962);comp2769_c0_seq2(K01962);comp30036_c0_seq1(K01963);comp4865_c0_seq1(K02160);comp7543_c0_seq1(K01961);comp7543_c0_seq2(K01961);comp7543_c0_seq3(K01961);	ko00253.png
path:ko00523	Polyketide sugar unit biosynthesis - Reference pathway (KO)	1	comp2154_c0_seq1(K12451);	ko00523.png
path:ko01053	Biosynthesis of siderophore group nonribosomal peptides - Reference pathway (KO)	13	comp10946_c0_seq1(K02552);comp10946_c0_seq2(K02552);comp10946_c0_seq3(K02552);comp10946_c0_seq4(K02552);comp10946_c0_seq5(K02552);comp10946_c0_seq6(K02552);comp10946_c0_seq7(K02552);comp10946_c0_seq8(K02552);comp5144_c0_seq1(K02552);comp5144_c0_seq2(K02552);comp5144_c0_seq3(K02552);comp5144_c0_seq4(K02552);comp5144_c0_seq5(K02552);	ko01053.png
Biosynthesis of other secondary metabolites		343
path:ko00940	Phenylpropanoid biosynthesis - Reference pathway (KO)	130	comp10154_c0_seq1(K10775);comp10154_c0_seq2(K10775);comp12195_c0_seq1(K00487);comp12195_c0_seq2(K00487);comp12392_c0_seq1(K00430);comp13824_c0_seq1(K10775);comp1495_c0_seq1(K01188);comp1495_c0_seq11(K01188);comp1495_c0_seq12(K01188);comp1495_c0_seq2(K01188);comp1495_c0_seq3(K01188);comp1495_c0_seq4(K01188);comp1495_c0_seq5(K01188);comp1495_c0_seq7(K01188);comp1495_c0_seq8(K01188);comp16271_c0_seq…	ko00940.png
path:ko00945	Stilbenoid, diarylheptanoid and gingerol biosynthesis - Reference pathway (KO)	29	comp10872_c0_seq1(K00517);comp12195_c0_seq1(K00487);comp12195_c0_seq2(K00487);comp15402_c0_seq1(K00517);comp16271_c0_seq1(K13065);comp19506_c0_seq1(K13065);comp20055_c0_seq1(K00517);comp2052_c0_seq1(K00517);comp21917_c0_seq1(K13065);comp21917_c0_seq2(K13065);comp21917_c0_seq3(K13065);comp24959_c0_seq1(K09754);comp24959_c0_seq2(K09754);comp26866_c0_seq1(K00517);comp29809_c0_seq1(K00588);comp32288_…	ko00945.png
path:ko00941	Flavonoid biosynthesis - Reference pathway (KO)	40	comp11945_c0_seq1(K00660);comp11945_c0_seq2(K00660);comp11945_c0_seq3(K00660);comp11945_c0_seq4(K00660);comp11945_c0_seq5(K00660);comp11945_c0_seq6(K00660);comp11945_c0_seq7(K00660);comp11945_c0_seq9(K00660);comp12195_c0_seq1(K00487);comp12195_c0_seq2(K00487);comp13124_c0_seq1(K05280);comp15596_c0_seq1(K05280);comp15596_c0_seq2(K05280);comp15596_c0_seq3(K05280);comp15596_c0_seq4(K05280);comp16202…	ko00941.png
path:ko00942	Anthocyanin biosynthesis - Reference pathway (KO)	2	comp22052_c0_seq1(K12930);comp22052_c0_seq2(K12930);	ko00942.png
path:ko00944	Flavone and flavonol biosynthesis - Reference pathway (KO)	20	comp10933_c0_seq1(K05279);comp10933_c0_seq2(K05279);comp10933_c0_seq3(K05279);comp10933_c0_seq4(K05279);comp10933_c0_seq5(K05279);comp11808_c0_seq1(K05279);comp13124_c0_seq1(K05280);comp15596_c0_seq1(K05280);comp15596_c0_seq2(K05280);comp15596_c0_seq3(K05280);comp15596_c0_seq4(K05280);comp22536_c0_seq1(K05279);comp23263_c0_seq1(K13083);comp27322_c0_seq1(K05279);comp30460_c0_seq1(K05280);comp35120…	ko00944.png
path:ko00901	Indole alkaloid biosynthesis - Reference pathway (KO)	2	comp13334_c0_seq1(K08233);comp1517_c0_seq3(K08233);	ko00901.png
path:ko00950	Isoquinoline alkaloid biosynthesis - Reference pathway (KO)	30	comp11244_c0_seq1(K15849);comp1385_c0_seq1(K00276);comp1385_c0_seq2(K00276);comp1385_c0_seq3(K00276);comp1385_c0_seq4(K00276);comp15226_c0_seq1(K00815);comp1840_c0_seq1(K00811);comp20655_c0_seq2(K15849);comp3786_c0_seq1(K00276);comp40208_c0_seq1(K00815);comp40208_c0_seq2(K00815);comp5098_c0_seq1(K00276);comp5128_c0_seq1(K14455);comp54340_c0_seq1(K00422);comp54340_c0_seq2(K00422);comp6122_c0_seq1(…	ko00950.png
path:ko00960	Tropane, piperidine and pyridine alkaloid biosynthesis - Reference pathway (KO)	36	comp102_c0_seq1(K08081);comp102_c0_seq2(K08081);comp102_c0_seq3(K08081);comp102_c0_seq4(K08081);comp11244_c0_seq1(K15849);comp1385_c0_seq1(K00276);comp1385_c0_seq2(K00276);comp1385_c0_seq3(K00276);comp1385_c0_seq4(K00276);comp15226_c0_seq1(K00815);comp1840_c0_seq1(K00811);comp20655_c0_seq2(K15849);comp2576_c0_seq1(K08081);comp2576_c0_seq2(K08081);comp2576_c0_seq3(K08081);comp2576_c0_seq4(K08081);…	ko00960.png
path:ko00232	Caffeine metabolism - Reference pathway (KO)	7	comp2871_c0_seq1(K00106);comp2871_c0_seq2(K00106);comp3867_c0_seq1(K00365);comp3867_c0_seq2(K00365);comp3867_c0_seq3(K00365);comp3867_c0_seq4(K00365);comp3867_c0_seq5(K00365);	ko00232.png
path:ko00965	Betalain biosynthesis - Reference pathway (KO)	5	comp4793_c0_seq1(K15777);comp74636_c0_seq1(K15777);comp76181_c0_seq1(K15777);comp8743_c0_seq1(K15777);comp9315_c0_seq1(K15777);	ko00965.png
path:ko00521	Streptomycin biosynthesis - Reference pathway (KO)	26	comp13939_c0_seq1(K00844);comp24326_c0_seq1(K01835);comp24759_c0_seq1(K01835);comp261_c0_seq1(K01858);comp2919_c0_seq3(K00844);comp30844_c0_seq1(K00844);comp3322_c0_seq13(K01092);comp3322_c0_seq17(K01092);comp3322_c0_seq5(K01092);comp3322_c0_seq6(K01092);comp3322_c0_seq7(K01092);comp3322_c0_seq8(K01092);comp3322_c0_seq9(K01092);comp3571_c0_seq1(K01835);comp3571_c0_seq2(K01835);comp37073_c0_seq1(K…	ko00521.png
path:ko00524	Butirosin and neomycin biosynthesis - Reference pathway (KO)	12	comp13939_c0_seq1(K00844);comp2919_c0_seq3(K00844);comp30844_c0_seq1(K00844);comp37073_c0_seq1(K00844);comp37073_c0_seq2(K00844);comp37410_c0_seq1(K00844);comp3963_c0_seq1(K00844);comp3963_c0_seq2(K00844);comp3963_c0_seq3(K00844);comp3979_c0_seq1(K00844);comp3979_c0_seq2(K00844);comp3979_c0_seq3(K00844);	ko00524.png
path:ko00401	Novobiocin biosynthesis - Reference pathway (KO)	4	comp15226_c0_seq1(K00815);comp40208_c0_seq1(K00815);comp40208_c0_seq2(K00815);comp8104_c0_seq1(K00817);	ko00401.png
Xenobiotics biodegradation and metabolism		329
path:ko00362	Benzoate degradation - Reference pathway (KO)	15	comp11074_c0_seq1(K01692);comp11147_c0_seq1(K01692);comp1284_c0_seq1(K01692);comp16137_c0_seq1(K07513);comp16137_c0_seq2(K07513);comp16137_c0_seq3(K07513);comp17950_c0_seq1(K07513);comp179_c0_seq1(K07513);comp3036_c0_seq1(K00074);comp507_c1_seq1(K00626);comp507_c1_seq2(K00626);comp507_c1_seq3(K00626);comp507_c1_seq4(K00626);comp57365_c0_seq1(K01692);comp7453_c0_seq1(K01692);	ko00362.png
path:ko00627	Aminobenzoate degradation - Reference pathway (KO)	25	comp10872_c0_seq1(K00517);comp11074_c0_seq1(K01692);comp11147_c0_seq1(K01692);comp12331_c0_seq1(K01512);comp1284_c0_seq1(K01692);comp15402_c0_seq1(K00517);comp20055_c0_seq1(K00517);comp2052_c0_seq1(K00517);comp26866_c0_seq1(K00517);comp32923_c0_seq1(K00517);comp3977_c0_seq1(K00120);comp3977_c0_seq2(K00120);comp3977_c0_seq3(K00120);comp3977_c0_seq4(K00120);comp3977_c0_seq5(K00120);comp3977_c0_seq6…	ko00627.png
path:ko00364	Fluorobenzoate degradation - Reference pathway (KO)	7	comp3224_c0_seq1(K01061);comp3224_c0_seq2(K01061);comp3224_c0_seq4(K01061);comp3224_c0_seq5(K01061);comp3224_c0_seq7(K01061);comp3224_c0_seq8(K01061);comp4179_c0_seq1(K01061);	ko00364.png
path:ko00625	Chloroalkane and chloroalkene degradation - Reference pathway (KO)	38	comp1026_c0_seq1(K00001);comp10345_c0_seq1(K00001);comp10345_c0_seq2(K00001);comp10345_c0_seq3(K00001);comp11073_c0_seq1(K00001);comp14666_c0_seq1(K00001);comp14880_c0_seq1(K00128);comp161_c0_seq1(K00128);comp16769_c0_seq1(K00001);comp16769_c0_seq2(K00001);comp2400_c0_seq1(K00128);comp2558_c0_seq1(K00121);comp2558_c0_seq2(K00121);comp2738_c0_seq1(K00128);comp27441_c0_seq1(K00001);comp32325_c0_seq…	ko00625.png
path:ko00361	Chlorocyclohexane and chlorobenzene degradation - Reference pathway (KO)	8	comp2384_c0_seq1(K00224);comp3224_c0_seq1(K01061);comp3224_c0_seq2(K01061);comp3224_c0_seq4(K01061);comp3224_c0_seq5(K01061);comp3224_c0_seq7(K01061);comp3224_c0_seq8(K01061);comp4179_c0_seq1(K01061);	ko00361.png
path:ko00623	Toluene degradation - Reference pathway (KO)	7	comp3224_c0_seq1(K01061);comp3224_c0_seq2(K01061);comp3224_c0_seq4(K01061);comp3224_c0_seq5(K01061);comp3224_c0_seq7(K01061);comp3224_c0_seq8(K01061);comp4179_c0_seq1(K01061);	ko00623.png
path:ko00643	Styrene degradation - Reference pathway (KO)	6	comp1032_c1_seq1(K00451);comp1032_c1_seq2(K00451);comp1032_c1_seq3(K00451);comp1032_c1_seq4(K00451);comp2635_c0_seq1(K01555);comp287_c1_seq1(K01800);	ko00643.png
path:ko00791	Atrazine degradation - Reference pathway (KO)	1	comp83565_c0_seq1(K01500);	ko00791.png
path:ko00930	Caprolactam degradation - Reference pathway (KO)	10	comp11074_c0_seq1(K01692);comp11147_c0_seq1(K01692);comp1284_c0_seq1(K01692);comp14521_c0_seq1(K00002);comp14521_c0_seq2(K00002);comp22138_c0_seq1(K00002);comp57365_c0_seq1(K01692);comp690_c0_seq1(K00002);comp690_c0_seq2(K00002);comp7453_c0_seq1(K01692);	ko00930.png
path:ko00351	DDT degradation - Reference pathway (KO)	1	comp2384_c0_seq1(K00224);	ko00351.png
path:ko00363	Bisphenol degradation - Reference pathway (KO)	16	comp10872_c0_seq1(K00517);comp15402_c0_seq1(K00517);comp20055_c0_seq1(K00517);comp2052_c0_seq1(K00517);comp26866_c0_seq1(K00517);comp32923_c0_seq1(K00517);comp3977_c0_seq1(K00120);comp3977_c0_seq2(K00120);comp3977_c0_seq3(K00120);comp3977_c0_seq4(K00120);comp3977_c0_seq5(K00120);comp3977_c0_seq6(K00120);comp3977_c0_seq7(K00120);comp4028_c0_seq1(K00517);comp852_c0_seq3(K00517);comp852_c0_seq4(K005…	ko00363.png
path:ko00626	Naphthalene degradation - Reference pathway (KO)	30	comp1026_c0_seq1(K00001);comp10345_c0_seq1(K00001);comp10345_c0_seq2(K00001);comp10345_c0_seq3(K00001);comp11073_c0_seq1(K00001);comp14666_c0_seq1(K00001);comp16769_c0_seq1(K00001);comp16769_c0_seq2(K00001);comp2558_c0_seq1(K00121);comp2558_c0_seq2(K00121);comp27441_c0_seq1(K00001);comp32325_c0_seq1(K00001);comp32325_c0_seq2(K00001);comp338_c0_seq1(K00121);comp3977_c0_seq1(K00120);comp3977_c0_seq…	ko00626.png
path:ko00624	Polycyclic aromatic hydrocarbon degradation - Reference pathway (KO)	27	comp10872_c0_seq1(K00517);comp11738_c0_seq1(K00599);comp12374_c0_seq1(K00599);comp12374_c0_seq2(K00599);comp12374_c0_seq3(K00599);comp12374_c0_seq4(K00599);comp12374_c0_seq5(K00599);comp12374_c0_seq6(K00599);comp12374_c0_seq7(K00599);comp12374_c0_seq8(K00599);comp15402_c0_seq1(K00517);comp20055_c0_seq1(K00517);comp2052_c0_seq1(K00517);comp2384_c0_seq1(K00224);comp26866_c0_seq1(K00517);comp32923_c…	ko00624.png
path:ko00980	Metabolism of xenobiotics by cytochrome P450 - Reference pathway (KO)	50	comp1026_c0_seq1(K00001);comp10345_c0_seq1(K00001);comp10345_c0_seq2(K00001);comp10345_c0_seq3(K00001);comp10622_c0_seq1(K00799);comp11073_c0_seq1(K00001);comp12163_c0_seq1(K00799);comp1318_c0_seq1(K00799);comp14666_c0_seq1(K00001);comp16769_c0_seq1(K00001);comp16769_c0_seq2(K00001);comp19973_c0_seq1(K00799);comp19973_c0_seq2(K00799);comp19973_c0_seq3(K00799);comp20957_c0_seq1(K00799);comp20957_c…	ko00980.png
path:ko00982	Drug metabolism - cytochrome P450 - Reference pathway (KO)	50	comp1026_c0_seq1(K00001);comp10345_c0_seq1(K00001);comp10345_c0_seq2(K00001);comp10345_c0_seq3(K00001);comp10622_c0_seq1(K00799);comp11073_c0_seq1(K00001);comp12163_c0_seq1(K00799);comp1318_c0_seq1(K00799);comp14666_c0_seq1(K00001);comp16769_c0_seq1(K00001);comp16769_c0_seq2(K00001);comp19973_c0_seq1(K00799);comp19973_c0_seq2(K00799);comp19973_c0_seq3(K00799);comp20957_c0_seq1(K00799);comp20957_c…	ko00982.png
path:ko00983	Drug metabolism - other enzymes - Reference pathway (KO)	38	comp12379_c0_seq1(K00876);comp12379_c0_seq2(K00876);comp12379_c0_seq3(K00876);comp19209_c0_seq1(K01519);comp21991_c0_seq1(K00857);comp22159_c0_seq1(K00857);comp2396_c0_seq1(K01951);comp2430_c0_seq1(K01431);comp25027_c0_seq1(K00876);comp25027_c0_seq2(K00876);comp25027_c0_seq3(K00876);comp25027_c0_seq4(K00876);comp2573_c0_seq1(K00207);comp2573_c0_seq2(K00207);comp2871_c0_seq1(K00106);comp2871_c0_se…	ko00983.png
Reaction module maps
Chemical structure transformation maps
Genetic Information Processing	3687
Transcription		472
path:ko03020	RNA polymerase - Reference pathway (KO)	97	comp10239_c0_seq10(K03006);comp10239_c0_seq5(K03006);comp10239_c0_seq9(K03006);comp10548_c0_seq1(K03019);comp10548_c0_seq2(K03019);comp10548_c0_seq3(K03019);comp1060_c0_seq1(K03014);comp11122_c0_seq1(K03025);comp12479_c0_seq1(K03022);comp12479_c0_seq2(K03022);comp12479_c0_seq3(K03022);comp12479_c0_seq4(K03022);comp12479_c0_seq5(K03022);comp12479_c0_seq6(K03022);comp12479_c0_seq7(K03022);comp13527…	ko03020.png
path:ko03022	Basal transcription factors - Reference pathway (KO)	77	comp10310_c0_seq1(K03135);comp10403_c0_seq1(K06634);comp10403_c0_seq2(K06634);comp10423_c0_seq1(K03141);comp10646_c0_seq1(K03120);comp11989_c0_seq1(K10844);comp11989_c0_seq2(K10844);comp11989_c0_seq3(K10844);comp11989_c0_seq4(K10844);comp12254_c0_seq1(K03136);comp13014_c0_seq2(K03126);comp13014_c0_seq3(K03126);comp13014_c0_seq4(K03126);comp13014_c0_seq5(K03126);comp16298_c0_seq1(K14649);comp16446…	ko03022.png
path:ko03040	Spliceosome - Reference pathway (KO)	298	comp10026_c0_seq1(K12840);comp10097_c0_seq1(K12818);comp10198_c0_seq1(K12855);comp1033_c0_seq1(K12861);comp1067_c0_seq1(K12881);comp1067_c0_seq3(K12881);comp1082_c0_seq1(K06063);comp1082_c0_seq2(K06063);comp1082_c0_seq3(K06063);comp1093_c0_seq1(K11088);comp1093_c0_seq2(K11088);comp1100_c0_seq1(K12856);comp11017_c0_seq1(K12624);comp1179_c0_seq1(K12857);comp1179_c0_seq8(K12857);comp1179_c0_seq9(K12…	ko03040.png
Translation		1368
path:ko03010	Ribosome - Reference pathway (KO)	314	comp1001_c0_seq1(K02931);comp10214_c0_seq1(K02957);comp10349_c0_seq1(K02925);comp10378_c0_seq1(K02906);comp10378_c0_seq2(K02906);comp10378_c0_seq3(K02906);comp10388_c1_seq2(K02927);comp10388_c1_seq3(K02927);comp10486_c0_seq1(K02996);comp1051_c0_seq1(K02925);comp1051_c0_seq2(K02925);comp1051_c0_seq3(K02925);comp1061_c0_seq1(K02893);comp1063_c0_seq1(K02891);comp1109_c0_seq1(K02962);comp1112_c0_seq1…	ko03010.png
path:ko00970	Aminoacyl-tRNA biosynthesis - Reference pathway (KO)	184	comp1028_c0_seq1(K01893);comp1028_c0_seq3(K01893);comp1028_c0_seq4(K01893);comp1028_c0_seq5(K01893);comp1028_c0_seq6(K01893);comp1028_c0_seq7(K01893);comp10913_c0_seq1(K01866);comp10913_c0_seq2(K01866);comp10913_c0_seq3(K01866);comp11413_c0_seq1(K01880);comp11571_c0_seq1(K01892);comp11571_c0_seq2(K01892);comp11585_c0_seq10(K00604);comp11585_c0_seq11(K00604);comp11585_c0_seq12(K00604);comp11585_c0…	ko00970.png
path:ko03013	RNA transport - Reference pathway (KO)	319	comp10009_c0_seq1(K14294);comp10014_c0_seq1(K14300);comp10014_c0_seq2(K14300);comp10095_c0_seq1(K03680);comp10095_c0_seq2(K03680);comp10137_c0_seq1(K14304);comp10137_c0_seq2(K14304);comp10280_c0_seq1(K14289);comp10280_c0_seq2(K14289);comp10455_c0_seq1(K03680);comp1047_c0_seq1(K07936);comp104_c1_seq2(K14325);comp104_c1_seq3(K14325);comp1067_c0_seq1(K12881);comp1067_c0_seq3(K12881);comp11102_c0_seq…	ko03013.png
path:ko03015	mRNA surveillance pathway - Reference pathway (KO)	267	comp10009_c0_seq1(K14294);comp10056_c0_seq1(K06269);comp10117_c0_seq1(K11584);comp10335_c0_seq1(K14397);comp10335_c0_seq2(K14397);comp104_c1_seq2(K14325);comp104_c1_seq3(K14325);comp1064_c0_seq1(K03265);comp1067_c0_seq1(K12881);comp1067_c0_seq3(K12881);comp10805_c0_seq1(K14396);comp10967_c0_seq1(K04382);comp10984_c0_seq1(K15544);comp10984_c0_seq2(K15544);comp1121_c0_seq1(K14411);comp1121_c0_seq2(…	ko03015.png
path:ko03008	Ribosome biogenesis in eukaryotes - Reference pathway (KO)	284	comp10001_c0_seq1(K14548);comp10001_c0_seq2(K14548);comp10001_c0_seq3(K14548);comp1047_c0_seq1(K07936);comp10669_c0_seq1(K14561);comp10916_c0_seq10(K12619);comp10916_c0_seq9(K12619);comp11106_c0_seq1(K11883);comp11106_c0_seq2(K11883);comp1111_c0_seq1(K14525);comp11164_c0_seq1(K14558);comp11164_c0_seq3(K14558);comp11164_c0_seq4(K14558);comp11164_c0_seq5(K14558);comp11391_c0_seq1(K14570);comp11391_…	ko03008.png
Folding, sorting and degradation		1161
path:ko03060	Protein export - Reference pathway (KO)	142	comp10665_c0_seq1(K03109);comp1074_c0_seq1(K03105);comp1074_c0_seq2(K03105);comp10763_c0_seq1(K13280);comp11115_c0_seq1(K12275);comp1165_c0_seq1(K12947);comp11705_c0_seq1(K12275);comp11976_c0_seq1(K09647);comp11976_c0_seq2(K09647);comp12104_c0_seq1(K03070);comp12104_c0_seq2(K03070);comp12104_c0_seq3(K03070);comp12104_c0_seq4(K03070);comp12125_c0_seq1(K03217);comp1227_c0_seq1(K03217);comp13769_c0_…	ko03060.png
path:ko04141	Protein processing in endoplasmic reticulum - Reference pathway (KO)	306	comp1036_c0_seq1(K03094);comp1039_c0_seq1(K04523);comp1039_c0_seq2(K04523);comp10411_c0_seq1(K13993);comp10411_c0_seq2(K13993);comp10411_c0_seq3(K13993);comp10411_c0_seq4(K13993);comp105_c0_seq1(K07953);comp1095_c0_seq1(K13525);comp1096_c0_seq1(K13525);comp11006_c0_seq1(K13993);comp11115_c0_seq1(K12275);comp11143_c0_seq1(K13993);comp11165_c0_seq1(K04079);comp11461_c0_seq1(K09523);comp11461_c0_seq…	ko04141.png
path:ko04130	SNARE interactions in vesicular transport - Reference pathway (KO)	70	comp10535_c0_seq1(K08495);comp11189_c0_seq1(K08490);comp11593_c0_seq1(K08486);comp1194_c0_seq1(K08488);comp12064_c0_seq1(K08495);comp1220_c0_seq1(K08504);comp13198_c0_seq1(K08489);comp14348_c0_seq1(K08490);comp1454_c0_seq2(K08515);comp1477_c0_seq2(K08515);comp15133_c0_seq1(K08509);comp15366_c0_seq1(K08509);comp15825_c0_seq1(K08486);comp17099_c0_seq1(K08493);comp17099_c0_seq2(K08493);comp17099_c0_…	ko04130.png
path:ko04120	Ubiquitin mediated proteolysis - Reference pathway (KO)	207	comp10038_c0_seq1(K10143);comp10038_c0_seq2(K10143);comp10038_c0_seq3(K10143);comp10038_c0_seq4(K10143);comp10127_c0_seq1(K10590);comp1036_c0_seq1(K03094);comp10788_c0_seq1(K03355);comp10788_c0_seq2(K03355);comp11181_c0_seq1(K03353);comp11181_c0_seq2(K03353);comp11181_c0_seq3(K03353);comp11181_c0_seq4(K03353);comp11232_c0_seq1(K04506);comp11273_c0_seq1(K03350);comp1157_c0_seq1(K03347);comp1163_c0…	ko04120.png
path:ko04122	Sulfur relay system - Reference pathway (KO)	33	comp10490_c0_seq1(K14169);comp10490_c0_seq2(K14169);comp1484_c0_seq1(K14168);comp1484_c0_seq11(K14168);comp1484_c0_seq2(K14168);comp1484_c0_seq3(K14168);comp1484_c0_seq6(K14168);comp1484_c0_seq7(K14168);comp1484_c0_seq8(K14168);comp15139_c0_seq1(K00566);comp15139_c0_seq2(K00566);comp15139_c0_seq3(K00566);comp15139_c0_seq4(K00566);comp15673_c0_seq1(K03639);comp15673_c0_seq2(K03639);comp15673_c0_se…	ko04122.png
path:ko03050	Proteasome - Reference pathway (KO)	59	comp1181_c0_seq1(K03028);comp1184_c0_seq2(K02726);comp1184_c0_seq3(K02726);comp1184_c0_seq4(K02726);comp12244_c0_seq3(K03039);comp1352_c0_seq1(K03063);comp1427_c0_seq1(K02735);comp1455_c0_seq2(K03029);comp1459_c0_seq1(K03035);comp1569_c0_seq1(K02737);comp1569_c0_seq2(K02737);comp1629_c0_seq1(K02725);comp1634_c0_seq1(K06699);comp1658_c0_seq1(K02738);comp1747_c0_seq2(K03036);comp1775_c0_seq1(K03032…	ko03050.png
path:ko03018	RNA degradation - Reference pathway (KO)	344	comp10040_c0_seq1(K12606);comp10040_c0_seq2(K12606);comp10916_c0_seq10(K12619);comp10916_c0_seq9(K12619);comp10972_c0_seq1(K12581);comp10972_c0_seq2(K12581);comp11017_c0_seq1(K12624);comp11180_c0_seq1(K12605);comp111_c0_seq1(K12614);comp11267_c0_seq1(K12605);comp1132_c0_seq1(K13126);comp1138_c0_seq6(K12614);comp11420_c0_seq1(K03678);comp11420_c0_seq2(K03678);comp11568_c0_seq11(K12619);comp11568_c…	ko03018.png
Replication and repair		686
path:ko03030	DNA replication - Reference pathway (KO)	100	comp10245_c0_seq1(K10743);comp10245_c0_seq2(K10743);comp10245_c0_seq3(K10743);comp10245_c0_seq4(K10743);comp10245_c0_seq5(K10743);comp10245_c0_seq6(K10743);comp10245_c0_seq7(K10743);comp10778_c0_seq1(K02335);comp10918_c0_seq1(K07466);comp11806_c0_seq1(K03504);comp12449_c0_seq1(K02321);comp12449_c0_seq2(K02321);comp12449_c0_seq3(K02321);comp12599_c0_seq1(K02324);comp12599_c0_seq10(K02324);comp1259…	ko03030.png
path:ko03410	Base excision repair - Reference pathway (KO)	92	comp10778_c0_seq1(K02335);comp11332_c0_seq1(K03575);comp11409_c0_seq1(K10772);comp11409_c0_seq2(K10772);comp11806_c0_seq1(K03504);comp12599_c0_seq1(K02324);comp12599_c0_seq10(K02324);comp12599_c0_seq11(K02324);comp12599_c0_seq12(K02324);comp12599_c0_seq13(K02324);comp12599_c0_seq14(K02324);comp12599_c0_seq15(K02324);comp12599_c0_seq16(K02324);comp12599_c0_seq17(K02324);comp12599_c0_seq18(K02324);…	ko03410.png
path:ko03420	Nucleotide excision repair - Reference pathway (KO)	107	comp10270_c0_seq1(K10848);comp10403_c0_seq1(K06634);comp10403_c0_seq2(K06634);comp10423_c0_seq1(K03141);comp10778_c0_seq1(K02335);comp10918_c0_seq1(K07466);comp1175_c0_seq1(K03868);comp1175_c0_seq2(K03868);comp1175_c0_seq3(K03868);comp11806_c0_seq1(K03504);comp11989_c0_seq1(K10844);comp11989_c0_seq2(K10844);comp11989_c0_seq3(K10844);comp11989_c0_seq4(K10844);comp12599_c0_seq1(K02324);comp12599_c0…	ko03420.png
path:ko03430	Mismatch repair - Reference pathway (KO)	73	comp10918_c0_seq1(K07466);comp11360_c0_seq1(K08736);comp11806_c0_seq1(K03504);comp11996_c0_seq1(K10858);comp11996_c0_seq2(K10858);comp12804_c0_seq1(K02328);comp12804_c0_seq2(K02328);comp13344_c0_seq1(K02327);comp13344_c0_seq2(K02327);comp13845_c0_seq1(K10740);comp14583_c0_seq1(K04802);comp14689_c0_seq1(K10756);comp1511_c0_seq1(K10746);comp1511_c0_seq2(K10746);comp1511_c0_seq3(K10746);comp1511_c0_…	ko03430.png
path:ko03440	Homologous recombination - Reference pathway (KO)	125	comp10339_c0_seq1(K03553);comp10339_c0_seq2(K03553);comp10339_c0_seq3(K03553);comp10339_c0_seq4(K03553);comp10354_c0_seq1(K10870);comp10354_c0_seq2(K10870);comp10354_c0_seq3(K10870);comp10354_c0_seq4(K10870);comp10778_c0_seq1(K02335);comp10898_c0_seq1(K10879);comp10898_c0_seq2(K10879);comp10898_c0_seq3(K10879);comp10898_c0_seq4(K10879);comp10898_c0_seq9(K10879);comp10918_c0_seq1(K07466);comp11806…	ko03440.png
path:ko03450	Non-homologous end-joining - Reference pathway (KO)	27	comp13900_c0_seq1(K10884);comp18211_c0_seq1(K10885);comp19948_c0_seq1(K03512);comp19948_c0_seq10(K03512);comp19948_c0_seq11(K03512);comp19948_c0_seq12(K03512);comp19948_c0_seq14(K03512);comp19948_c0_seq2(K03512);comp19948_c0_seq3(K03512);comp19948_c0_seq4(K03512);comp19948_c0_seq6(K03512);comp19948_c0_seq7(K03512);comp19948_c0_seq8(K03512);comp19948_c0_seq9(K03512);comp3230_c0_seq1(K10865);comp32…	ko03450.png
path:ko03460	Fanconi anemia pathway - Reference pathway (KO)	162	comp10270_c0_seq1(K10848);comp10354_c0_seq1(K10870);comp10354_c0_seq2(K10870);comp10354_c0_seq3(K10870);comp10354_c0_seq4(K10870);comp10517_c0_seq1(K03515);comp10517_c0_seq10(K03515);comp10517_c0_seq11(K03515);comp10517_c0_seq12(K03515);comp10517_c0_seq13(K03515);comp10517_c0_seq14(K03515);comp10517_c0_seq15(K03515);comp10517_c0_seq16(K03515);comp10517_c0_seq17(K03515);comp10517_c0_seq18(K03515);…	ko03460.png
Environmental Information Processing	1069
Membrane transport	114
path:ko02010	ABC transporters - Reference pathway (KO)	71	comp10102_c0_seq1(K05658);comp10102_c0_seq2(K05658);comp13208_c0_seq1(K05658);comp13208_c0_seq2(K05658);comp13208_c0_seq3(K05658);comp13208_c0_seq4(K05658);comp13208_c0_seq5(K05658);comp13208_c0_seq6(K05658);comp16591_c0_seq1(K05658);comp16591_c0_seq2(K05658);comp16591_c0_seq3(K05658);comp16591_c0_seq4(K05658);comp1661_c0_seq1(K05658);comp1661_c0_seq2(K05658);comp16925_c0_seq1(K05658);comp16925_c…	ko02010.png
path:ko03070	Bacterial secretion system - Reference pathway (KO)	43	comp12104_c0_seq1(K03070);comp12104_c0_seq2(K03070);comp12104_c0_seq3(K03070);comp12104_c0_seq4(K03070);comp12125_c0_seq1(K03217);comp1227_c0_seq1(K03217);comp13797_c0_seq1(K03217);comp13797_c0_seq2(K03217);comp17424_c0_seq1(K11903);comp2215_c0_seq1(K03116);comp2615_c0_seq1(K03106);comp4201_c0_seq1(K03118);comp4484_c0_seq1(K03070);comp4484_c0_seq2(K03070);comp4484_c0_seq3(K03070);comp4484_c0_seq4…	ko03070.png
Signal transduction	954
path:ko02020	Two-component system - Reference pathway (KO)	30	comp11957_c0_seq1(K02259);comp1911_c0_seq1(K01915);comp1911_c0_seq2(K01915);comp1911_c0_seq3(K01915);comp2747_c0_seq1(K00413);comp2747_c0_seq2(K00413);comp2747_c0_seq3(K00413);comp2894_c0_seq1(K00411);comp41892_c0_seq1(K00412);comp47146_c0_seq1(K00412);comp507_c1_seq1(K00626);comp507_c1_seq2(K00626);comp507_c1_seq3(K00626);comp507_c1_seq4(K00626);comp5404_c0_seq1(K08738);comp5404_c0_seq2(K08738);…	ko02020.png
path:ko04010	MAPK signaling pathway - Reference pathway (KO)	105	comp11462_c0_seq1(K04371);comp12136_c0_seq1(K04368);comp12489_c0_seq1(K06268);comp12489_c0_seq2(K06268);comp12489_c0_seq3(K06268);comp12489_c0_seq4(K06268);comp12489_c0_seq5(K06268);comp12489_c0_seq6(K06268);comp12489_c0_seq7(K06268);comp13706_c0_seq1(K06268);comp137_c0_seq1(K03283);comp13977_c1_seq1(K04392);comp17483_c0_seq1(K04392);comp227_c0_seq1(K03283);comp26225_c0_seq1(K03283);comp269_c0_se…	ko04010.png
path:ko04013	MAPK signaling pathway - fly - Reference pathway (KO)	11	comp11462_c0_seq1(K04371);comp12136_c0_seq1(K04368);comp3592_c0_seq1(K04371);comp3592_c0_seq2(K04371);comp3592_c0_seq3(K04371);comp3592_c0_seq4(K04371);comp4618_c0_seq1(K04371);comp6620_c0_seq1(K04371);comp6818_c0_seq1(K04368);comp6818_c0_seq2(K04368);comp803_c0_seq1(K04371);	ko04013.png
path:ko04011	MAPK signaling pathway - yeast - Reference pathway (KO)	6	comp1839_c0_seq1(K09291);comp1839_c0_seq2(K09291);comp2025_c0_seq1(K01759);comp2025_c0_seq2(K01759);comp2429_c0_seq1(K01759);comp342_c0_seq1(K01759);	ko04011.png
path:ko04012	ErbB signaling pathway - Reference pathway (KO)	12	comp11462_c0_seq1(K04371);comp12136_c0_seq1(K04368);comp3592_c0_seq1(K04371);comp3592_c0_seq2(K04371);comp3592_c0_seq3(K04371);comp3592_c0_seq4(K04371);comp4618_c0_seq1(K04371);comp5790_c0_seq1(K07203);comp6620_c0_seq1(K04371);comp6818_c0_seq1(K04368);comp6818_c0_seq2(K04368);comp803_c0_seq1(K04371);	ko04012.png
path:ko04330	Notch signaling pathway - Reference pathway (KO)	40	comp10678_c0_seq1(K04498);comp1082_c0_seq1(K06063);comp1082_c0_seq2(K06063);comp1082_c0_seq3(K06063);comp12010_c0_seq1(K04498);comp12703_c1_seq1(K04505);comp12780_c0_seq1(K06067);comp13761_c0_seq1(K06063);comp1394_c0_seq1(K06062);comp16846_c0_seq2(K06063);comp16846_c0_seq3(K06063);comp1719_c0_seq1(K06067);comp1719_c0_seq2(K06067);comp1719_c0_seq3(K06067);comp1719_c0_seq4(K06067);comp3609_c0_seq1(…	ko04330.png
path:ko04340	Hedgehog signaling pathway - Reference pathway (KO)	68	comp11503_c0_seq2(K08960);comp11842_c0_seq1(K02218);comp11842_c0_seq2(K02218);comp11863_c0_seq1(K08960);comp13148_c0_seq1(K08960);comp13148_c0_seq2(K08960);comp13364_c0_seq1(K02218);comp19924_c0_seq1(K08960);comp230_c1_seq26(K06228);comp230_c1_seq27(K06228);comp230_c1_seq32(K06228);comp230_c1_seq33(K06228);comp230_c1_seq42(K06228);comp230_c1_seq5(K06228);comp230_c1_seq50(K06228);comp230_c1_seq6(K…	ko04340.png
path:ko04350	TGF-beta signaling pathway - Reference pathway (KO)	70	comp1036_c0_seq1(K03094);comp10678_c0_seq1(K04498);comp10967_c0_seq1(K04382);comp11462_c0_seq1(K04371);comp1157_c0_seq1(K03347);comp1175_c0_seq1(K03868);comp1175_c0_seq2(K03868);comp1175_c0_seq3(K03868);comp12010_c0_seq1(K04498);comp12653_c0_seq1(K03868);comp1326_c0_seq1(K04382);comp1326_c0_seq2(K04382);comp1326_c0_seq3(K04382);comp1326_c0_seq4(K04382);comp16841_c0_seq1(K03347);comp16841_c0_seq10…	ko04350.png
path:ko04370	VEGF signaling pathway - Reference pathway (KO)	47	comp11462_c0_seq1(K04371);comp12136_c0_seq1(K04368);comp12489_c0_seq1(K06268);comp12489_c0_seq2(K06268);comp12489_c0_seq3(K06268);comp12489_c0_seq4(K06268);comp12489_c0_seq5(K06268);comp12489_c0_seq6(K06268);comp12489_c0_seq7(K06268);comp13706_c0_seq1(K06268);comp13977_c1_seq1(K04392);comp17483_c0_seq1(K04392);comp29435_c0_seq1(K04718);comp29435_c0_seq2(K04718);comp29435_c0_seq3(K04718);comp29435…	ko04370.png
path:ko04630	Jak-STAT signaling pathway - Reference pathway (KO)	20	comp10678_c0_seq1(K04498);comp12010_c0_seq1(K04498);comp3609_c0_seq1(K04498);comp3609_c0_seq10(K04498);comp3609_c0_seq11(K04498);comp3609_c0_seq12(K04498);comp3609_c0_seq13(K04498);comp3609_c0_seq14(K04498);comp3609_c0_seq15(K04498);comp3609_c0_seq2(K04498);comp3609_c0_seq3(K04498);comp3609_c0_seq4(K04498);comp3609_c0_seq5(K04498);comp3609_c0_seq6(K04498);comp3609_c0_seq7(K04498);comp3609_c0_seq8…	ko04630.png
path:ko04020	Calcium signaling pathway - Reference pathway (KO)	102	comp11504_c0_seq1(K15040);comp118_c0_seq1(K02183);comp118_c0_seq2(K02183);comp118_c0_seq3(K02183);comp11959_c0_seq1(K05863);comp11959_c0_seq2(K05863);comp12489_c0_seq1(K06268);comp12489_c0_seq2(K06268);comp12489_c0_seq3(K06268);comp12489_c0_seq4(K06268);comp12489_c0_seq5(K06268);comp12489_c0_seq6(K06268);comp12489_c0_seq7(K06268);comp1263_c0_seq1(K05857);comp13247_c0_seq1(K02183);comp13706_c0_seq…	ko04020.png
path:ko04070	Phosphatidylinositol signaling system - Reference pathway (KO)	112	comp10030_c0_seq1(K00889);comp10030_c0_seq2(K00889);comp10670_c0_seq1(K01110);comp11141_c0_seq1(K00921);comp11141_c0_seq2(K00921);comp118_c0_seq1(K02183);comp118_c0_seq2(K02183);comp118_c0_seq3(K02183);comp1213_c0_seq1(K00921);comp1213_c0_seq2(K00921);comp12356_c0_seq1(K00921);comp12356_c0_seq2(K00921);comp12356_c0_seq4(K00921);comp12459_c0_seq8(K00921);comp1263_c0_seq1(K05857);comp12746_c0_seq1(…	ko04070.png
path:ko04150	mTOR signaling pathway - Reference pathway (KO)	73	comp1130_c0_seq1(K07198);comp1130_c0_seq2(K07198);comp11462_c0_seq1(K04371);comp11477_c0_seq1(K08272);comp11477_c0_seq2(K08272);comp1850_c0_seq1(K08272);comp20270_c0_seq1(K08269);comp20270_c0_seq2(K08269);comp20270_c0_seq3(K08269);comp20270_c0_seq4(K08269);comp20270_c0_seq5(K08269);comp20270_c0_seq6(K08269);comp20270_c0_seq7(K08269);comp20270_c0_seq8(K08269);comp20270_c0_seq9(K08269);comp2103_c0_…	ko04150.png
path:ko04075	Plant hormone signal transduction - Reference pathway (KO)	258	comp1035_c0_seq1(K14486);comp1035_c0_seq2(K14486);comp10441_c0_seq1(K13946);comp1045_c0_seq1(K14498);comp1053_c0_seq1(K14514);comp10813_c0_seq1(K14508);comp1089_c0_seq1(K14508);comp1089_c0_seq2(K14508);comp1089_c0_seq3(K14508);comp1089_c0_seq4(K14508);comp1089_c0_seq5(K14508);comp1089_c0_seq6(K14508);comp11060_c0_seq1(K13464);comp1107_c0_seq1(K14515);comp11405_c0_seq1(K14498);comp1141_c0_seq1(K14…	ko04075.png
Signaling molecules and interaction	1
path:ko04512	ECM-receptor interaction - Reference pathway (KO)	1	comp8010_c0_seq1(K06238);	ko04512.png
Cellular Processes	1885
Transport and catabolism	643
path:ko04144	Endocytosis - Reference pathway (KO)	168	comp10030_c0_seq1(K00889);comp10030_c0_seq2(K00889);comp1042_c0_seq1(K12197);comp10643_c0_seq1(K11247);comp1266_c0_seq1(K12197);comp13093_c0_seq1(K01115);comp13363_c0_seq1(K12489);comp137_c0_seq1(K03283);comp14125_c0_seq1(K10591);comp14897_c0_seq1(K12493);comp14897_c0_seq2(K12493);comp16435_c0_seq1(K12493);comp1654_c0_seq1(K12191);comp1876_c0_seq1(K12196);comp1876_c0_seq2(K12196);comp19319_c0_seq…	ko04144.png
path:ko04145	Phagosome - Reference pathway (KO)	136	comp11109_c0_seq1(K01365);comp11109_c0_seq2(K01365);comp11109_c0_seq3(K01365);comp11141_c0_seq1(K00921);comp11141_c0_seq2(K00921);comp1194_c0_seq1(K08488);comp1213_c0_seq1(K00921);comp1213_c0_seq2(K00921);comp12356_c0_seq1(K00921);comp12356_c0_seq2(K00921);comp12356_c0_seq4(K00921);comp12390_c0_seq1(K05692);comp12459_c0_seq8(K00921);comp12746_c0_seq1(K00921);comp12746_c0_seq2(K00921);comp12746_c0…	ko04145.png
path:ko04146	Peroxisome - Reference pathway (KO)	136	comp1008_c0_seq1(K13343);comp1021_c0_seq1(K13237);comp10538_c0_seq1(K13354);comp10564_c0_seq3(K00031);comp10650_c0_seq1(K13339);comp10650_c0_seq2(K13339);comp10650_c0_seq3(K13339);comp10650_c0_seq4(K13339);comp10650_c0_seq5(K13339);comp1128_c0_seq1(K00232);comp11715_c0_seq1(K06664);comp1172_c0_seq1(K00232);comp1172_c0_seq2(K00232);comp1172_c0_seq3(K00232);comp1172_c0_seq4(K00232);comp11960_c0_seq…	ko04146.png
path:ko04142	Lysosome - Reference pathway (KO)	135	comp10565_c0_seq1(K12397);comp110_c0_seq1(K01369);comp11109_c0_seq1(K01365);comp11109_c0_seq2(K01365);comp11109_c0_seq3(K01365);comp13019_c0_seq1(K12385);comp13019_c0_seq2(K12385);comp13019_c0_seq3(K12385);comp13019_c0_seq4(K12385);comp13019_c0_seq5(K12385);comp13019_c0_seq6(K12385);comp1304_c0_seq1(K12382);comp1374_c0_seq1(K01074);comp14990_c0_seq1(K01444);comp14990_c0_seq2(K01444);comp15015_c0_…	ko04142.png
path:ko04140	Regulation of autophagy - Reference pathway (KO)	68	comp10785_c0_seq1(K08342);comp10785_c0_seq2(K08342);comp10785_c0_seq3(K08342);comp10785_c0_seq4(K08342);comp10785_c0_seq5(K08342);comp10803_c0_seq1(K08337);comp10803_c0_seq2(K08337);comp10861_c0_seq1(K08341);comp10861_c0_seq2(K08341);comp11101_c0_seq1(K08339);comp11101_c0_seq2(K08339);comp1130_c0_seq1(K07198);comp1130_c0_seq2(K07198);comp11390_c0_seq1(K08341);comp20270_c0_seq1(K08269);comp20270_c…	ko04140.png
Cell motility	111
path:ko04810	Regulation of actin cytoskeleton - Reference pathway (KO)	111	comp10030_c0_seq1(K00889);comp10030_c0_seq2(K00889);comp10056_c0_seq1(K06269);comp1041_c0_seq1(K05759);comp1113_c0_seq1(K05750);comp11141_c0_seq1(K00921);comp11141_c0_seq2(K00921);comp11462_c0_seq1(K04371);comp1196_c0_seq1(K05759);comp12136_c0_seq1(K04368);comp1213_c0_seq1(K00921);comp1213_c0_seq2(K00921);comp12356_c0_seq1(K00921);comp12356_c0_seq2(K00921);comp12356_c0_seq4(K00921);comp12390_c0_s…	ko04810.png
Cell growth and death	929
path:ko04110	Cell cycle - Reference pathway (KO)	225	comp1036_c0_seq1(K03094);comp10403_c0_seq1(K06634);comp10403_c0_seq2(K06634);comp10678_c0_seq1(K04498);comp10788_c0_seq1(K03355);comp10788_c0_seq2(K03355);comp1116_c0_seq1(K06630);comp1116_c0_seq2(K06630);comp1116_c0_seq3(K06630);comp1116_c0_seq4(K06630);comp1116_c0_seq5(K06630);comp11181_c0_seq1(K03353);comp11181_c0_seq2(K03353);comp11181_c0_seq3(K03353);comp11181_c0_seq4(K03353);comp11273_c0_se…	ko04110.png
path:ko04111	Cell cycle - yeast - Reference pathway (KO)	181	comp1036_c0_seq1(K03094);comp10788_c0_seq1(K03355);comp10788_c0_seq2(K03355);comp10967_c0_seq1(K04382);comp11181_c0_seq1(K03353);comp11181_c0_seq2(K03353);comp11181_c0_seq3(K03353);comp11181_c0_seq4(K03353);comp11273_c0_seq1(K03350);comp1157_c0_seq1(K03347);comp1175_c0_seq1(K03868);comp1175_c0_seq2(K03868);comp1175_c0_seq3(K03868);comp12420_c0_seq1(K03364);comp12420_c0_seq2(K03364);comp12420_c0_s…	ko04111.png
path:ko04112	Cell cycle - Caulobacter - Reference pathway (KO)	35	comp10351_c0_seq1(K01358);comp10351_c0_seq2(K01358);comp1127_c0_seq1(K01358);comp11495_c0_seq1(K02563);comp11495_c0_seq2(K02563);comp11495_c0_seq3(K02563);comp13387_c0_seq1(K03544);comp13387_c0_seq2(K03544);comp13387_c0_seq3(K03544);comp13387_c0_seq4(K03544);comp13387_c0_seq5(K03544);comp2191_c0_seq1(K01358);comp2191_c0_seq2(K01358);comp2191_c0_seq3(K01358);comp2191_c0_seq4(K01358);comp2618_c0_se…	ko04112.png
path:ko04113	Meiosis - yeast - Reference pathway (KO)	162	comp10056_c0_seq1(K06269);comp10117_c0_seq1(K11584);comp10788_c0_seq1(K03355);comp10788_c0_seq2(K03355);comp10967_c0_seq1(K04382);comp11181_c0_seq1(K03353);comp11181_c0_seq2(K03353);comp11181_c0_seq3(K03353);comp11181_c0_seq4(K03353);comp11273_c0_seq1(K03350);comp1306_c0_seq1(K06669);comp1326_c0_seq1(K04382);comp1326_c0_seq2(K04382);comp1326_c0_seq3(K04382);comp1326_c0_seq4(K04382);comp13728_c0_s…	ko04113.png
path:ko04114	Oocyte meiosis - Reference pathway (KO)	187	comp10056_c0_seq1(K06269);comp10117_c0_seq1(K11584);comp1036_c0_seq1(K03094);comp10788_c0_seq1(K03355);comp10788_c0_seq2(K03355);comp10967_c0_seq1(K04382);comp1116_c0_seq1(K06630);comp1116_c0_seq2(K06630);comp1116_c0_seq3(K06630);comp1116_c0_seq4(K06630);comp1116_c0_seq5(K06630);comp11181_c0_seq1(K03353);comp11181_c0_seq2(K03353);comp11181_c0_seq3(K03353);comp11181_c0_seq4(K03353);comp11273_c0_se…	ko04114.png
path:ko04115	p53 signaling pathway - Reference pathway (KO)	68	comp10038_c0_seq1(K10143);comp10038_c0_seq2(K10143);comp10038_c0_seq3(K10143);comp10038_c0_seq4(K10143);comp10670_c0_seq1(K01110);comp11232_c0_seq1(K04506);comp11865_c0_seq1(K04506);comp12292_c0_seq1(K10143);comp12847_c0_seq1(K04506);comp12847_c0_seq2(K04506);comp12847_c0_seq3(K04506);comp1564_c0_seq1(K10143);comp1564_c0_seq2(K10143);comp1741_c0_seq1(K10143);comp1741_c0_seq2(K10143);comp1741_c0_s…	ko04115.png
path:ko04210	Apoptosis - Reference pathway (KO)	71	comp12489_c0_seq1(K06268);comp12489_c0_seq2(K06268);comp12489_c0_seq3(K06268);comp12489_c0_seq4(K06268);comp12489_c0_seq5(K06268);comp12489_c0_seq6(K06268);comp12489_c0_seq7(K06268);comp13706_c0_seq1(K06268);comp1975_c0_seq1(K04728);comp1975_c0_seq10(K04728);comp1975_c0_seq11(K04728);comp1975_c0_seq12(K04728);comp1975_c0_seq13(K04728);comp1975_c0_seq2(K04728);comp1975_c0_seq3(K04728);comp1975_c0_…	ko04210.png
Cell communication	202
path:ko04510	Focal adhesion - Reference pathway (KO)	43	comp10056_c0_seq1(K06269);comp10670_c0_seq1(K01110);comp11462_c0_seq1(K04371);comp12136_c0_seq1(K04368);comp12390_c0_seq1(K05692);comp13977_c1_seq1(K04392);comp14229_c0_seq3(K05692);comp17483_c0_seq1(K04392);comp2173_c0_seq1(K05692);comp22734_c0_seq1(K06276);comp22734_c0_seq2(K06276);comp22734_c0_seq3(K06276);comp22734_c0_seq4(K06276);comp298_c5_seq28(K05692);comp3479_c0_seq1(K06269);comp3479_c0_…	ko04510.png
path:ko04520	Adherens junction - Reference pathway (KO)	53	comp10678_c0_seq1(K04498);comp11462_c0_seq1(K04371);comp12010_c0_seq1(K04498);comp12390_c0_seq1(K05692);comp13495_c0_seq1(K03097);comp13977_c1_seq1(K04392);comp1401_c0_seq1(K03097);comp1401_c0_seq2(K03097);comp1408_c0_seq1(K03115);comp1408_c0_seq2(K03115);comp1408_c0_seq3(K03115);comp1408_c0_seq4(K03115);comp14229_c0_seq3(K05692);comp14612_c0_seq1(K03097);comp14653_c0_seq1(K03097);comp17483_c0_se…	ko04520.png
path:ko04530	Tight junction - Reference pathway (KO)	40	comp10670_c0_seq1(K01110);comp10967_c0_seq1(K04382);comp12390_c0_seq1(K05692);comp1326_c0_seq1(K04382);comp1326_c0_seq2(K04382);comp1326_c0_seq3(K04382);comp1326_c0_seq4(K04382);comp13495_c0_seq1(K03097);comp1401_c0_seq1(K03097);comp1401_c0_seq2(K03097);comp1408_c0_seq1(K03115);comp1408_c0_seq2(K03115);comp1408_c0_seq3(K03115);comp1408_c0_seq4(K03115);comp14229_c0_seq3(K05692);comp14612_c0_seq1(K…	ko04530.png
path:ko04540	Gap junction - Reference pathway (KO)	66	comp11462_c0_seq1(K04371);comp12136_c0_seq1(K04368);comp15894_c0_seq1(K07375);comp20822_c0_seq1(K07374);comp20822_c0_seq2(K07374);comp216_c0_seq1(K07374);comp216_c0_seq2(K07374);comp23611_c0_seq1(K07375);comp2553_c0_seq1(K07374);comp25780_c0_seq1(K07375);comp271_c0_seq1(K07375);comp28371_c0_seq1(K07374);comp28371_c0_seq2(K07374);comp2945_c0_seq1(K07374);comp30675_c0_seq1(K07375);comp31379_c0_seq1…	ko04540.png
Organismal Systems	2657
Immune system	445
path:ko04620	Toll-like receptor signaling pathway - Reference pathway (KO)	23	comp11462_c0_seq1(K04371);comp12136_c0_seq1(K04368);comp13977_c1_seq1(K04392);comp17483_c0_seq1(K04392);comp3592_c0_seq1(K04371);comp3592_c0_seq2(K04371);comp3592_c0_seq3(K04371);comp3592_c0_seq4(K04371);comp4238_c0_seq1(K04392);comp4238_c0_seq2(K04392);comp4238_c0_seq3(K04392);comp4618_c0_seq1(K04371);comp4667_c0_seq1(K04392);comp4925_c0_seq1(K04392);comp6370_c0_seq5(K04733);comp6370_c0_seq6(K04…	ko04620.png
path:ko04621	NOD-like receptor signaling pathway - Reference pathway (KO)	21	comp11165_c0_seq1(K04079);comp11462_c0_seq1(K04371);comp150_c0_seq1(K04079);comp150_c0_seq2(K04079);comp150_c0_seq3(K04079);comp150_c0_seq4(K04079);comp15301_c0_seq1(K04079);comp1640_c0_seq1(K04079);comp2446_c0_seq1(K12795);comp3592_c0_seq1(K04371);comp3592_c0_seq2(K04371);comp3592_c0_seq3(K04371);comp3592_c0_seq4(K04371);comp4618_c0_seq1(K04371);comp508_c0_seq1(K04079);comp514_c0_seq1(K09487);co…	ko04621.png
path:ko04622	RIG-I-like receptor signaling pathway - Reference pathway (KO)	18	comp11101_c0_seq1(K08339);comp11101_c0_seq2(K08339);comp1994_c0_seq1(K11594);comp1994_c0_seq2(K11594);comp20901_c0_seq1(K11594);comp3500_c0_seq1(K12655);comp3500_c0_seq2(K12655);comp3500_c0_seq3(K12655);comp3500_c0_seq4(K12655);comp3500_c0_seq5(K12655);comp3980_c0_seq1(K09578);comp4261_c0_seq1(K00863);comp4261_c0_seq2(K00863);comp5748_c0_seq1(K09578);comp943_c0_seq1(K08336);comp943_c0_seq2(K08336…	ko04622.png
path:ko04623	Cytosolic DNA-sensing pathway - Reference pathway (KO)	42	comp10548_c0_seq1(K03019);comp10548_c0_seq2(K03019);comp10548_c0_seq3(K03019);comp1060_c0_seq1(K03014);comp11122_c0_seq1(K03025);comp12479_c0_seq1(K03022);comp12479_c0_seq2(K03022);comp12479_c0_seq3(K03022);comp12479_c0_seq4(K03022);comp12479_c0_seq5(K03022);comp12479_c0_seq6(K03022);comp12479_c0_seq7(K03022);comp1428_c0_seq1(K03013);comp16689_c0_seq1(K03018);comp16689_c0_seq2(K03018);comp17562_c…	ko04623.png
path:ko04650	Natural killer cell mediated cytotoxicity - Reference pathway (KO)	34	comp11462_c0_seq1(K04371);comp12136_c0_seq1(K04368);comp12489_c0_seq1(K06268);comp12489_c0_seq2(K06268);comp12489_c0_seq3(K06268);comp12489_c0_seq4(K06268);comp12489_c0_seq5(K06268);comp12489_c0_seq6(K06268);comp12489_c0_seq7(K06268);comp13706_c0_seq1(K06268);comp13977_c1_seq1(K04392);comp17483_c0_seq1(K04392);comp3592_c0_seq1(K04371);comp3592_c0_seq2(K04371);comp3592_c0_seq3(K04371);comp3592_c0_…	ko04650.png
path:ko04612	Antigen processing and presentation - Reference pathway (KO)	62	comp110_c0_seq1(K01369);comp11109_c0_seq1(K01365);comp11109_c0_seq2(K01365);comp11109_c0_seq3(K01365);comp11165_c0_seq1(K04079);comp137_c0_seq1(K03283);comp150_c0_seq1(K04079);comp150_c0_seq2(K04079);comp150_c0_seq3(K04079);comp150_c0_seq4(K04079);comp15301_c0_seq1(K04079);comp1640_c0_seq1(K04079);comp1646_c0_seq1(K09489);comp16995_c0_seq1(K08059);comp16995_c0_seq2(K08059);comp16995_c0_seq3(K0805…	ko04612.png
path:ko04660	T cell receptor signaling pathway - Reference pathway (KO)	26	comp11462_c0_seq1(K04371);comp12136_c0_seq1(K04368);comp12489_c0_seq1(K06268);comp12489_c0_seq2(K06268);comp12489_c0_seq3(K06268);comp12489_c0_seq4(K06268);comp12489_c0_seq5(K06268);comp12489_c0_seq6(K06268);comp12489_c0_seq7(K06268);comp13706_c0_seq1(K06268);comp3592_c0_seq1(K04371);comp3592_c0_seq2(K04371);comp3592_c0_seq3(K04371);comp3592_c0_seq4(K04371);comp3618_c0_seq1(K06268);comp4618_c0_se…	ko04660.png
path:ko04662	B cell receptor signaling pathway - Reference pathway (KO)	34	comp11462_c0_seq1(K04371);comp12136_c0_seq1(K04368);comp12489_c0_seq1(K06268);comp12489_c0_seq2(K06268);comp12489_c0_seq3(K06268);comp12489_c0_seq4(K06268);comp12489_c0_seq5(K06268);comp12489_c0_seq6(K06268);comp12489_c0_seq7(K06268);comp13706_c0_seq1(K06268);comp13977_c1_seq1(K04392);comp17483_c0_seq1(K04392);comp3592_c0_seq1(K04371);comp3592_c0_seq2(K04371);comp3592_c0_seq3(K04371);comp3592_c0_…	ko04662.png
path:ko04664	Fc epsilon RI signaling pathway - Reference pathway (KO)	23	comp11462_c0_seq1(K04371);comp12136_c0_seq1(K04368);comp13977_c1_seq1(K04392);comp17483_c0_seq1(K04392);comp3592_c0_seq1(K04371);comp3592_c0_seq2(K04371);comp3592_c0_seq3(K04371);comp3592_c0_seq4(K04371);comp4238_c0_seq1(K04392);comp4238_c0_seq2(K04392);comp4238_c0_seq3(K04392);comp4618_c0_seq1(K04371);comp4667_c0_seq1(K04392);comp4925_c0_seq1(K04392);comp6620_c0_seq1(K04371);comp6818_c0_seq1(K04…	ko04664.png
path:ko04666	Fc gamma R-mediated phagocytosis - Reference pathway (KO)	96	comp10030_c0_seq1(K00889);comp10030_c0_seq2(K00889);comp11462_c0_seq1(K04371);comp12136_c0_seq1(K04368);comp12630_c0_seq1(K05765);comp12659_c0_seq1(K05755);comp13093_c0_seq1(K01115);comp13977_c1_seq1(K04392);comp1673_c0_seq1(K05765);comp17483_c0_seq1(K04392);comp23986_c0_seq1(K05768);comp2705_c0_seq3(K05768);comp2705_c0_seq4(K05768);comp2753_c0_seq1(K01115);comp29435_c0_seq1(K04718);comp29435_c0_…	ko04666.png
path:ko04670	Leukocyte transendothelial migration - Reference pathway (KO)	13	comp12390_c0_seq1(K05692);comp13977_c1_seq1(K04392);comp14229_c0_seq3(K05692);comp17483_c0_seq1(K04392);comp2173_c0_seq1(K05692);comp298_c5_seq28(K05692);comp4238_c0_seq1(K04392);comp4238_c0_seq2(K04392);comp4238_c0_seq3(K04392);comp4584_c0_seq1(K05692);comp4667_c0_seq1(K04392);comp4925_c0_seq1(K04392);comp855_c0_seq1(K04392);	ko04670.png
path:ko04062	Chemokine signaling pathway - Reference pathway (KO)	53	comp11462_c0_seq1(K04371);comp12136_c0_seq1(K04368);comp13977_c1_seq1(K04392);comp17483_c0_seq1(K04392);comp17932_c0_seq1(K04536);comp319_c0_seq1(K04536);comp3592_c0_seq1(K04371);comp3592_c0_seq2(K04371);comp3592_c0_seq3(K04371);comp3592_c0_seq4(K04371);comp4238_c0_seq1(K04392);comp4238_c0_seq2(K04392);comp4238_c0_seq3(K04392);comp4618_c0_seq1(K04371);comp4667_c0_seq1(K04392);comp4925_c0_seq1(K04…	ko04062.png
Endocrine system	511
path:ko04910	Insulin signaling pathway - Reference pathway (KO)	136	comp10056_c0_seq1(K06269);comp1130_c0_seq1(K07198);comp1130_c0_seq2(K07198);comp11462_c0_seq1(K04371);comp11721_c0_seq1(K07195);comp118_c0_seq1(K02183);comp118_c0_seq2(K02183);comp118_c0_seq3(K02183);comp12136_c0_seq1(K04368);comp13247_c0_seq1(K02183);comp13939_c0_seq1(K00844);comp1455_c0_seq1(K07195);comp17237_c0_seq1(K07195);comp1805_c0_seq1(K07195);comp18520_c0_seq1(K07195);comp18750_c0_seq1(K…	ko04910.png
path:ko04920	Adipocytokine signaling pathway - Reference pathway (KO)	43	comp1130_c0_seq1(K07198);comp1130_c0_seq2(K07198);comp1760_c0_seq1(K01897);comp18345_c0_seq1(K07297);comp2098_c0_seq1(K01897);comp22969_c0_seq1(K07297);comp29964_c0_seq1(K07297);comp3293_c0_seq1(K01897);comp3293_c0_seq2(K01897);comp3293_c0_seq3(K01897);comp3293_c0_seq4(K01897);comp3293_c0_seq5(K01897);comp3293_c0_seq6(K01897);comp3293_c0_seq7(K01897);comp3293_c0_seq8(K01897);comp3325_c0_seq1(K018…	ko04920.png		信号通路
path:ko03320	PPAR signaling pathway - Reference pathway (KO)	61	comp1128_c0_seq1(K00232);comp1172_c0_seq1(K00232);comp1172_c0_seq2(K00232);comp1172_c0_seq3(K00232);comp1172_c0_seq4(K00232);comp11960_c0_seq1(K00232);comp11960_c0_seq2(K00232);comp11960_c0_seq3(K00232);comp11960_c0_seq4(K00232);comp11960_c0_seq5(K00232);comp11960_c0_seq6(K00232);comp15440_c0_seq1(K00232);comp16137_c0_seq1(K07513);comp16137_c0_seq2(K07513);comp16137_c0_seq3(K07513);comp1760_c0_se…	ko03320.png
path:ko04912	GnRH signaling pathway - Reference pathway (KO)	72	comp11462_c0_seq1(K04371);comp118_c0_seq1(K02183);comp118_c0_seq2(K02183);comp118_c0_seq3(K02183);comp12136_c0_seq1(K04368);comp13093_c0_seq1(K01115);comp13247_c0_seq1(K02183);comp23482_c0_seq1(K02183);comp23482_c0_seq2(K02183);comp2753_c0_seq1(K01115);comp3114_c0_seq1(K02183);comp3592_c0_seq1(K04371);comp3592_c0_seq2(K04371);comp3592_c0_seq3(K04371);comp3592_c0_seq4(K04371);comp417_c0_seq1(K0111…	ko04912.png
path:ko04914	Progesterone-mediated oocyte maturation - Reference pathway (KO)	108	comp10788_c0_seq1(K03355);comp10788_c0_seq2(K03355);comp11165_c0_seq1(K04079);comp11181_c0_seq1(K03353);comp11181_c0_seq2(K03353);comp11181_c0_seq3(K03353);comp11181_c0_seq4(K03353);comp11273_c0_seq1(K03350);comp11462_c0_seq1(K04371);comp11655_c0_seq1(K13728);comp11655_c0_seq2(K13728);comp11655_c0_seq3(K13728);comp12136_c0_seq1(K04368);comp12420_c0_seq1(K03364);comp12420_c0_seq2(K03364);comp12420…	ko04914.png
path:ko04916	Melanogenesis - Reference pathway (KO)	70	comp10678_c0_seq1(K04498);comp11462_c0_seq1(K04371);comp118_c0_seq1(K02183);comp118_c0_seq2(K02183);comp118_c0_seq3(K02183);comp12010_c0_seq1(K04498);comp12136_c0_seq1(K04368);comp13247_c0_seq1(K02183);comp23482_c0_seq1(K02183);comp23482_c0_seq2(K02183);comp3114_c0_seq1(K02183);comp3592_c0_seq1(K04371);comp3592_c0_seq2(K04371);comp3592_c0_seq3(K04371);comp3592_c0_seq4(K04371);comp3609_c0_seq1(K04…	ko04916.png
path:ko04614	Renin-angiotensin system - Reference pathway (KO)	21	comp14976_c0_seq1(K01392);comp14976_c0_seq2(K01392);comp14976_c0_seq3(K01392);comp14976_c0_seq4(K01392);comp1527_c0_seq1(K13289);comp15785_c0_seq1(K13289);comp15785_c0_seq2(K13289);comp15785_c0_seq3(K13289);comp20049_c0_seq1(K13289);comp20049_c0_seq2(K13289);comp31359_c0_seq1(K13289);comp37175_c0_seq1(K13289);comp38461_c0_seq1(K13289);comp5154_c0_seq1(K13289);comp5626_c0_seq1(K13289);comp5626_c0_…	ko04614.png
Circulatory system	95
path:ko04260	Cardiac muscle contraction - Reference pathway (KO)	30	comp1560_c0_seq1(K00419);comp1707_c0_seq1(K02265);comp1707_c0_seq2(K02265);comp2038_c0_seq1(K02266);comp22990_c0_seq1(K02261);comp22990_c0_seq3(K02261);comp2730_c0_seq1(K00417);comp2747_c0_seq1(K00413);comp2747_c0_seq2(K00413);comp2747_c0_seq3(K00413);comp2894_c0_seq1(K00411);comp30485_c0_seq1(K02256);comp30485_c0_seq2(K02256);comp34662_c0_seq1(K02261);comp38326_c0_seq1(K02256);comp38326_c0_seq2(…	ko04260.png
path:ko04270	Vascular smooth muscle contraction - Reference pathway (KO)	65	comp10056_c0_seq1(K06269);comp11462_c0_seq1(K04371);comp118_c0_seq1(K02183);comp118_c0_seq2(K02183);comp118_c0_seq3(K02183);comp12136_c0_seq1(K04368);comp13247_c0_seq1(K02183);comp23482_c0_seq1(K02183);comp23482_c0_seq2(K02183);comp3114_c0_seq1(K02183);comp3479_c0_seq1(K06269);comp3479_c0_seq2(K06269);comp3592_c0_seq1(K04371);comp3592_c0_seq2(K04371);comp3592_c0_seq3(K04371);comp3592_c0_seq4(K043…	ko04270.png
Digestive system	268
path:ko04970	Salivary secretion - Reference pathway (KO)	41	comp118_c0_seq1(K02183);comp118_c0_seq2(K02183);comp118_c0_seq3(K02183);comp13247_c0_seq1(K02183);comp23482_c0_seq1(K02183);comp23482_c0_seq2(K02183);comp3114_c0_seq1(K02183);comp432_c0_seq1(K02183);comp884_c0_seq1(K02183);comp9502_c0_seq1(K04345);comp9502_c0_seq10(K04345);comp9502_c0_seq11(K04345);comp9502_c0_seq12(K04345);comp9502_c0_seq13(K04345);comp9502_c0_seq14(K04345);comp9502_c0_seq15(K04…	ko04970.png
path:ko04971	Gastric acid secretion - Reference pathway (KO)	41	comp118_c0_seq1(K02183);comp118_c0_seq2(K02183);comp118_c0_seq3(K02183);comp13247_c0_seq1(K02183);comp23482_c0_seq1(K02183);comp23482_c0_seq2(K02183);comp3114_c0_seq1(K02183);comp432_c0_seq1(K02183);comp884_c0_seq1(K02183);comp9502_c0_seq1(K04345);comp9502_c0_seq10(K04345);comp9502_c0_seq11(K04345);comp9502_c0_seq12(K04345);comp9502_c0_seq13(K04345);comp9502_c0_seq14(K04345);comp9502_c0_seq15(K04…	ko04971.png
path:ko04972	Pancreatic secretion - Reference pathway (KO)	29	comp13977_c1_seq1(K04392);comp1594_c0_seq1(K07901);comp17483_c0_seq1(K04392);comp3687_c0_seq1(K05853);comp3687_c0_seq10(K05853);comp3687_c0_seq11(K05853);comp3687_c0_seq12(K05853);comp3687_c0_seq15(K05853);comp3687_c0_seq16(K05853);comp3687_c0_seq17(K05853);comp3687_c0_seq18(K05853);comp3687_c0_seq2(K05853);comp3687_c0_seq3(K05853);comp3687_c0_seq5(K05853);comp3687_c0_seq6(K05853);comp3687_c0_seq…	ko04972.png
path:ko04973	Carbohydrate digestion and absorption - Reference pathway (KO)	13	comp13939_c0_seq1(K00844);comp2919_c0_seq3(K00844);comp30844_c0_seq1(K00844);comp37073_c0_seq1(K00844);comp37073_c0_seq2(K00844);comp37410_c0_seq1(K00844);comp3963_c0_seq1(K00844);comp3963_c0_seq2(K00844);comp3963_c0_seq3(K00844);comp3979_c0_seq1(K00844);comp3979_c0_seq2(K00844);comp3979_c0_seq3(K00844);comp6718_c0_seq1(K01176);	ko04973.png
path:ko04974	Protein digestion and absorption - Reference pathway (KO)	18	comp1485_c0_seq1(K14207);comp15886_c0_seq1(K01285);comp180_c0_seq1(K14207);comp180_c0_seq2(K14207);comp180_c0_seq3(K14207);comp180_c0_seq4(K14207);comp180_c0_seq5(K14207);comp23972_c0_seq1(K14207);comp24600_c0_seq1(K14207);comp5640_c0_seq1(K01278);comp5640_c0_seq2(K01278);comp5640_c0_seq3(K01278);comp5640_c0_seq4(K01278);comp5640_c0_seq5(K01278);comp59734_c0_seq1(K01285);comp65112_c0_seq1(K01285)…	ko04974.png
path:ko04975	Fat digestion and absorption - Reference pathway (KO)	14	comp11394_c0_seq1(K14457);comp11394_c0_seq2(K14457);comp11394_c0_seq3(K14457);comp11394_c0_seq5(K14457);comp12311_c0_seq1(K14457);comp5128_c0_seq1(K14455);comp6782_c0_seq1(K11155);comp6782_c0_seq2(K11155);comp6782_c0_seq3(K11155);comp6782_c0_seq4(K11155);comp9983_c0_seq1(K01047);comp9983_c0_seq2(K01047);comp9983_c0_seq3(K01047);comp9983_c0_seq4(K01047);	ko04975.png
path:ko04976	Bile secretion - Reference pathway (KO)	99	comp10102_c0_seq1(K05658);comp10102_c0_seq2(K05658);comp10169_c0_seq1(K00021);comp13208_c0_seq1(K05658);comp13208_c0_seq2(K05658);comp13208_c0_seq3(K05658);comp13208_c0_seq4(K05658);comp13208_c0_seq5(K05658);comp13208_c0_seq6(K05658);comp16591_c0_seq1(K05658);comp16591_c0_seq2(K05658);comp16591_c0_seq3(K05658);comp16591_c0_seq4(K05658);comp1661_c0_seq1(K05658);comp1661_c0_seq2(K05658);comp16925_c…	ko04976.png
path:ko04977	Vitamin digestion and absorption - Reference pathway (KO)	2	comp2454_c0_seq2(K14617);comp2454_c0_seq3(K14617);	ko04977.png
path:ko04978	Mineral absorption - Reference pathway (KO)	11	comp13078_c0_seq1(K07213);comp1683_c0_seq1(K00510);comp1895_c0_seq1(K12347);comp2482_c0_seq1(K00522);comp2563_c0_seq1(K00522);comp42804_c0_seq1(K14686);comp555_c1_seq1(K14686);comp702_c0_seq1(K00522);comp846_c0_seq1(K07213);comp9448_c1_seq1(K14685);comp9962_c0_seq1(K12347);	ko04978.png
Excretory system	156
path:ko04961	Endocrine and other factor-regulated calcium reabsorption - Reference pathway (KO)	57	comp31748_c0_seq1(K04646);comp37285_c0_seq1(K04646);comp37606_c0_seq1(K04646);comp3834_c0_seq1(K01528);comp3834_c0_seq2(K01528);comp39753_c0_seq1(K04646);comp42560_c0_seq1(K04646);comp43908_c0_seq1(K01528);comp4762_c0_seq1(K11826);comp53131_c0_seq1(K04646);comp5961_c0_seq1(K11827);comp5961_c0_seq2(K11827);comp7017_c0_seq1(K11824);comp7017_c0_seq10(K11824);comp7017_c0_seq11(K11824);comp7017_c0_seq…	ko04961.png
path:ko04960	Aldosterone-regulated sodium reabsorption - Reference pathway (KO)	13	comp11462_c0_seq1(K04371);comp22734_c0_seq1(K06276);comp22734_c0_seq2(K06276);comp22734_c0_seq3(K06276);comp22734_c0_seq4(K06276);comp3592_c0_seq1(K04371);comp3592_c0_seq2(K04371);comp3592_c0_seq3(K04371);comp3592_c0_seq4(K04371);comp3903_c0_seq1(K06276);comp4618_c0_seq1(K04371);comp6620_c0_seq1(K04371);comp803_c0_seq1(K04371);	ko04960.png
path:ko04962	Vasopressin-regulated water reabsorption - Reference pathway (KO)	42	comp14748_c0_seq1(K12462);comp14748_c0_seq2(K12462);comp14748_c0_seq5(K12462);comp614_c1_seq1(K06027);comp614_c1_seq2(K06027);comp614_c1_seq3(K06027);comp614_c1_seq4(K06027);comp614_c1_seq5(K06027);comp7094_c0_seq1(K07887);comp8877_c0_seq1(K10418);comp9502_c0_seq1(K04345);comp9502_c0_seq10(K04345);comp9502_c0_seq11(K04345);comp9502_c0_seq12(K04345);comp9502_c0_seq13(K04345);comp9502_c0_seq14(K043…	ko04962.png
path:ko04964	Proximal tubule bicarbonate reclamation - Reference pathway (KO)	18	comp14464_c0_seq1(K00261);comp14937_c0_seq3(K00261);comp14937_c0_seq4(K00261);comp21581_c0_seq1(K00261);comp22188_c0_seq1(K00261);comp22188_c0_seq2(K00261);comp22188_c0_seq3(K00261);comp31148_c0_seq1(K00261);comp37079_c0_seq1(K00261);comp521_c0_seq1(K00025);comp521_c0_seq2(K00025);comp521_c0_seq3(K00025);comp521_c0_seq4(K00025);comp5459_c0_seq1(K00261);comp5459_c0_seq2(K00261);comp5459_c0_seq3(K0…	ko04964.png
path:ko04966	Collecting duct acid secretion - Reference pathway (KO)	26	comp17290_c0_seq1(K02151);comp1782_c0_seq1(K02152);comp1827_c0_seq1(K02147);comp1827_c0_seq2(K02147);comp18653_c0_seq2(K02152);comp18653_c0_seq3(K02152);comp1898_c0_seq1(K02155);comp1898_c0_seq2(K02155);comp1898_c0_seq3(K02155);comp1898_c0_seq4(K02155);comp2082_c0_seq1(K02145);comp2876_c0_seq1(K02155);comp2999_c0_seq1(K02154);comp3042_c0_seq1(K02149);comp4307_c0_seq1(K02151);comp4307_c0_seq2(K021…	ko04966.png
Nervous system	672
path:ko04720	Long-term potentiation - Reference pathway (KO)	94	comp10056_c0_seq1(K06269);comp10678_c0_seq1(K04498);comp11462_c0_seq1(K04371);comp118_c0_seq1(K02183);comp118_c0_seq2(K02183);comp118_c0_seq3(K02183);comp12010_c0_seq1(K04498);comp12136_c0_seq1(K04368);comp12489_c0_seq1(K06268);comp12489_c0_seq2(K06268);comp12489_c0_seq3(K06268);comp12489_c0_seq4(K06268);comp12489_c0_seq5(K06268);comp12489_c0_seq6(K06268);comp12489_c0_seq7(K06268);comp13247_c0_se…	ko04720.png
path:ko04721	Synaptic vesicle cycle - Reference pathway (KO)	92	comp11593_c0_seq1(K08486);comp15825_c0_seq1(K08486);comp1660_c0_seq1(K03661);comp16873_c0_seq1(K15015);comp17290_c0_seq1(K02151);comp1782_c0_seq1(K02152);comp1827_c0_seq1(K02147);comp1827_c0_seq2(K02147);comp18653_c0_seq2(K02152);comp18653_c0_seq3(K02152);comp1898_c0_seq1(K02155);comp1898_c0_seq2(K02155);comp1898_c0_seq3(K02155);comp1898_c0_seq4(K02155);comp19117_c0_seq1(K15292);comp2082_c0_seq1(…	ko04721.png
path:ko04722	Neurotrophin signaling pathway - Reference pathway (KO)	58	comp1116_c0_seq1(K06630);comp1116_c0_seq2(K06630);comp1116_c0_seq3(K06630);comp1116_c0_seq4(K06630);comp1116_c0_seq5(K06630);comp11462_c0_seq1(K04371);comp118_c0_seq1(K02183);comp118_c0_seq2(K02183);comp118_c0_seq3(K02183);comp12136_c0_seq1(K04368);comp12703_c1_seq1(K04505);comp13247_c0_seq1(K02183);comp13977_c1_seq1(K04392);comp14748_c0_seq1(K12462);comp14748_c0_seq2(K12462);comp14748_c0_seq5(K1…	ko04722.png
path:ko04723	Retrograde endocannabinoid signaling - Reference pathway (KO)	59	comp11462_c0_seq1(K04371);comp16873_c0_seq1(K15015);comp17932_c0_seq1(K04536);comp319_c0_seq1(K04536);comp3592_c0_seq1(K04371);comp3592_c0_seq2(K04371);comp3592_c0_seq3(K04371);comp3592_c0_seq4(K04371);comp36823_c0_seq1(K15015);comp4304_c0_seq1(K15015);comp4304_c0_seq2(K15015);comp4304_c0_seq3(K15015);comp4304_c0_seq4(K15015);comp43432_c0_seq1(K15015);comp4618_c0_seq1(K04371);comp47207_c0_seq1(K1…	ko04723.png
path:ko04724	Glutamatergic synapse - Reference pathway (KO)	90	comp11462_c0_seq1(K04371);comp12489_c0_seq1(K06268);comp12489_c0_seq2(K06268);comp12489_c0_seq3(K06268);comp12489_c0_seq4(K06268);comp12489_c0_seq5(K06268);comp12489_c0_seq6(K06268);comp12489_c0_seq7(K06268);comp13093_c0_seq1(K01115);comp13706_c0_seq1(K06268);comp1485_c0_seq1(K14207);comp17932_c0_seq1(K04536);comp180_c0_seq1(K14207);comp180_c0_seq2(K14207);comp180_c0_seq3(K14207);comp180_c0_seq4(…	ko04724.png
path:ko04725	Cholinergic synapse - Reference pathway (KO)	45	comp11462_c0_seq1(K04371);comp12136_c0_seq1(K04368);comp17932_c0_seq1(K04536);comp319_c0_seq1(K04536);comp3592_c0_seq1(K04371);comp3592_c0_seq2(K04371);comp3592_c0_seq3(K04371);comp3592_c0_seq4(K04371);comp4618_c0_seq1(K04371);comp6620_c0_seq1(K04371);comp6818_c0_seq1(K04368);comp6818_c0_seq2(K04368);comp803_c0_seq1(K04371);comp9502_c0_seq1(K04345);comp9502_c0_seq10(K04345);comp9502_c0_seq11(K043…	ko04725.png
path:ko04726	Serotonergic synapse - Reference pathway (KO)	49	comp11462_c0_seq1(K04371);comp12136_c0_seq1(K04368);comp17932_c0_seq1(K04536);comp319_c0_seq1(K04536);comp3592_c0_seq1(K04371);comp3592_c0_seq2(K04371);comp3592_c0_seq3(K04371);comp3592_c0_seq4(K04371);comp4618_c0_seq1(K04371);comp6620_c0_seq1(K04371);comp6818_c0_seq1(K04368);comp6818_c0_seq2(K04368);comp803_c0_seq1(K04371);comp9502_c0_seq1(K04345);comp9502_c0_seq10(K04345);comp9502_c0_seq11(K043…	ko04726.png
path:ko04727	GABAergic synapse - Reference pathway (KO)	88	comp10861_c0_seq1(K08341);comp10861_c0_seq2(K08341);comp11390_c0_seq1(K08341);comp1485_c0_seq1(K14207);comp16873_c0_seq1(K15015);comp17932_c0_seq1(K04536);comp180_c0_seq1(K14207);comp180_c0_seq2(K14207);comp180_c0_seq3(K14207);comp180_c0_seq4(K14207);comp180_c0_seq5(K14207);comp1911_c0_seq1(K01915);comp1911_c0_seq2(K01915);comp1911_c0_seq3(K01915);comp23972_c0_seq1(K14207);comp24600_c0_seq1(K1420…	ko04727.png
path:ko04728	Dopaminergic synapse - Reference pathway (KO)	74	comp10056_c0_seq1(K06269);comp10117_c0_seq1(K11584);comp10967_c0_seq1(K04382);comp118_c0_seq1(K02183);comp118_c0_seq2(K02183);comp118_c0_seq3(K02183);comp13247_c0_seq1(K02183);comp1326_c0_seq1(K04382);comp1326_c0_seq2(K04382);comp1326_c0_seq3(K04382);comp1326_c0_seq4(K04382);comp15452_c0_seq1(K11584);comp1563_c0_seq1(K11583);comp1647_c0_seq1(K11584);comp17932_c0_seq1(K04536);comp23482_c0_seq1(K02…	ko04728.png
path:ko04730	Long-term depression - Reference pathway (KO)	23	comp10967_c0_seq1(K04382);comp11462_c0_seq1(K04371);comp12136_c0_seq1(K04368);comp1326_c0_seq1(K04382);comp1326_c0_seq2(K04382);comp1326_c0_seq3(K04382);comp1326_c0_seq4(K04382);comp2410_c0_seq1(K03456);comp3147_c0_seq1(K04382);comp3313_c0_seq1(K04382);comp3592_c0_seq1(K04371);comp3592_c0_seq2(K04371);comp3592_c0_seq3(K04371);comp3592_c0_seq4(K04371);comp4618_c0_seq1(K04371);comp6620_c0_seq1(K043…	ko04730.png
Sensory system	100
path:ko04744	Phototransduction - Reference pathway (KO)	11	comp118_c0_seq1(K02183);comp118_c0_seq2(K02183);comp118_c0_seq3(K02183);comp13247_c0_seq1(K02183);comp17932_c0_seq1(K04536);comp23482_c0_seq1(K02183);comp23482_c0_seq2(K02183);comp3114_c0_seq1(K02183);comp319_c0_seq1(K04536);comp432_c0_seq1(K02183);comp884_c0_seq1(K02183);	ko04744.png
path:ko04745	Phototransduction - fly - Reference pathway (KO)	14	comp118_c0_seq1(K02183);comp118_c0_seq2(K02183);comp118_c0_seq3(K02183);comp12390_c0_seq1(K05692);comp13247_c0_seq1(K02183);comp14229_c0_seq3(K05692);comp2173_c0_seq1(K05692);comp23482_c0_seq1(K02183);comp23482_c0_seq2(K02183);comp298_c5_seq28(K05692);comp3114_c0_seq1(K02183);comp432_c0_seq1(K02183);comp4584_c0_seq1(K05692);comp884_c0_seq1(K02183);	ko04745.png
path:ko04740	Olfactory transduction - Reference pathway (KO)	41	comp118_c0_seq1(K02183);comp118_c0_seq2(K02183);comp118_c0_seq3(K02183);comp13247_c0_seq1(K02183);comp23482_c0_seq1(K02183);comp23482_c0_seq2(K02183);comp3114_c0_seq1(K02183);comp432_c0_seq1(K02183);comp884_c0_seq1(K02183);comp9502_c0_seq1(K04345);comp9502_c0_seq10(K04345);comp9502_c0_seq11(K04345);comp9502_c0_seq12(K04345);comp9502_c0_seq13(K04345);comp9502_c0_seq14(K04345);comp9502_c0_seq15(K04…	ko04740.png
path:ko04742	Taste transduction - Reference pathway (KO)	34	comp17932_c0_seq1(K04536);comp319_c0_seq1(K04536);comp9502_c0_seq1(K04345);comp9502_c0_seq10(K04345);comp9502_c0_seq11(K04345);comp9502_c0_seq12(K04345);comp9502_c0_seq13(K04345);comp9502_c0_seq14(K04345);comp9502_c0_seq15(K04345);comp9502_c0_seq16(K04345);comp9502_c0_seq17(K04345);comp9502_c0_seq18(K04345);comp9502_c0_seq19(K04345);comp9502_c0_seq2(K04345);comp9502_c0_seq20(K04345);comp9502_c0_s…	ko04742.png
Development	70
path:ko04320	Dorso-ventral axis formation - Reference pathway (KO)	11	comp11462_c0_seq1(K04371);comp12136_c0_seq1(K04368);comp3592_c0_seq1(K04371);comp3592_c0_seq2(K04371);comp3592_c0_seq3(K04371);comp3592_c0_seq4(K04371);comp4618_c0_seq1(K04371);comp6620_c0_seq1(K04371);comp6818_c0_seq1(K04368);comp6818_c0_seq2(K04368);comp803_c0_seq1(K04371);	ko04320.png
path:ko04360	Axon guidance - Reference pathway (KO)	40	comp11462_c0_seq1(K04371);comp12489_c0_seq1(K06268);comp12489_c0_seq2(K06268);comp12489_c0_seq3(K06268);comp12489_c0_seq4(K06268);comp12489_c0_seq5(K06268);comp12489_c0_seq6(K06268);comp12489_c0_seq7(K06268);comp12630_c0_seq1(K05765);comp13706_c0_seq1(K06268);comp13977_c1_seq1(K04392);comp1673_c0_seq1(K05765);comp17483_c0_seq1(K04392);comp3592_c0_seq1(K04371);comp3592_c0_seq2(K04371);comp3592_c0_…	ko04360.png
path:ko04380	Osteoclast differentiation - Reference pathway (KO)	19	comp11462_c0_seq1(K04371);comp12136_c0_seq1(K04368);comp13977_c1_seq1(K04392);comp17483_c0_seq1(K04392);comp3592_c0_seq1(K04371);comp3592_c0_seq2(K04371);comp3592_c0_seq3(K04371);comp3592_c0_seq4(K04371);comp4238_c0_seq1(K04392);comp4238_c0_seq2(K04392);comp4238_c0_seq3(K04392);comp4618_c0_seq1(K04371);comp4667_c0_seq1(K04392);comp4925_c0_seq1(K04392);comp6620_c0_seq1(K04371);comp6818_c0_seq1(K04…	ko04380.png
Environmental adaptation	340
path:ko04710	Circadian rhythm - mammal - Reference pathway (KO)	36	comp1036_c0_seq1(K03094);comp11503_c0_seq2(K08960);comp1157_c0_seq1(K03347);comp1175_c0_seq1(K03868);comp1175_c0_seq2(K03868);comp1175_c0_seq3(K03868);comp11863_c0_seq1(K08960);comp12653_c0_seq1(K03868);comp13148_c0_seq1(K08960);comp13148_c0_seq2(K08960);comp16841_c0_seq1(K03347);comp16841_c0_seq10(K03347);comp16841_c0_seq11(K03347);comp16841_c0_seq12(K03347);comp16841_c0_seq13(K03347);comp16841_…	ko04710.png
path:ko04711	Circadian rhythm - fly - Reference pathway (KO)	6	comp11503_c0_seq2(K08960);comp11863_c0_seq1(K08960);comp13148_c0_seq1(K08960);comp13148_c0_seq2(K08960);comp19924_c0_seq1(K08960);comp8082_c0_seq2(K08960);	ko04711.png
path:ko04712	Circadian rhythm - plant - Reference pathway (KO)	73	comp10943_c0_seq1(K12121);comp10943_c0_seq10(K12121);comp10943_c0_seq11(K12121);comp10943_c0_seq13(K12121);comp10943_c0_seq15(K12121);comp10943_c0_seq2(K12121);comp10943_c0_seq3(K12121);comp10943_c0_seq5(K12121);comp10943_c0_seq6(K12121);comp10943_c0_seq7(K12121);comp10943_c0_seq8(K12121);comp10943_c0_seq9(K12121);comp1114_c0_seq1(K12116);comp1114_c0_seq2(K12116);comp1114_c0_seq3(K12116);comp1164…	ko04712.png
path:ko04626	Plant-pathogen interaction - Reference pathway (KO)	225	comp10060_c0_seq1(K05391);comp10112_c0_seq1(K13430);comp10287_c0_seq1(K05391);comp10341_c0_seq1(K13448);comp10448_c0_seq1(K05391);comp10505_c0_seq1(K05391);comp10632_c0_seq1(K13457);comp11060_c0_seq1(K13464);comp11165_c0_seq1(K04079);comp11249_c0_seq1(K13412);comp11538_c0_seq1(K13412);comp11889_c0_seq1(K13425);comp118_c0_seq1(K02183);comp118_c0_seq2(K02183);comp118_c0_seq3(K02183);comp12136_c0_se…	ko04626.png
Human Diseases	2678
Cancers: Overview	168
path:ko05200	Pathways in cancer - Reference pathway (KO)	118	comp10670_c0_seq1(K01110);comp10678_c0_seq1(K04498);comp11165_c0_seq1(K04079);comp11360_c0_seq1(K08736);comp11462_c0_seq1(K04371);comp1175_c0_seq1(K03868);comp1175_c0_seq2(K03868);comp1175_c0_seq3(K03868);comp12010_c0_seq1(K04498);comp12136_c0_seq1(K04368);comp12653_c0_seq1(K03868);comp12780_c0_seq1(K06067);comp13977_c1_seq1(K04392);comp14776_c0_seq3(K02219);comp150_c0_seq1(K04079);comp150_c0_seq…	ko05200.png
path:ko05202	Transcriptional misregulation in cancer - Reference pathway (KO)	50	comp12780_c0_seq1(K06067);comp134_c0_seq1(K11253);comp1376_c0_seq1(K15188);comp1376_c0_seq2(K15188);comp1376_c0_seq3(K15188);comp1376_c0_seq4(K15188);comp1719_c0_seq1(K06067);comp1719_c0_seq2(K06067);comp1719_c0_seq3(K06067);comp1719_c0_seq4(K06067);comp17378_c0_seq1(K11253);comp17712_c0_seq1(K11449);comp1822_c0_seq1(K11253);comp1828_c0_seq1(K11644);comp1828_c0_seq2(K11644);comp1828_c0_seq3(K1164…	ko05202.png
Cancers: Specific types	323
path:ko05210	Colorectal cancer - Reference pathway (KO)	40	comp11360_c0_seq1(K08736);comp11462_c0_seq1(K04371);comp12136_c0_seq1(K04368);comp13977_c1_seq1(K04392);comp17483_c0_seq1(K04392);comp24651_c0_seq3(K08734);comp24651_c0_seq4(K08734);comp35030_c0_seq1(K08737);comp3592_c0_seq1(K04371);comp3592_c0_seq2(K04371);comp3592_c0_seq3(K04371);comp3592_c0_seq4(K04371);comp4238_c0_seq1(K04392);comp4238_c0_seq2(K04392);comp4238_c0_seq3(K04392);comp4618_c0_seq1…	ko05210.png
path:ko05212	Pancreatic cancer - Reference pathway (KO)	29	comp11462_c0_seq1(K04371);comp12136_c0_seq1(K04368);comp13977_c1_seq1(K04392);comp17483_c0_seq1(K04392);comp19951_c0_seq1(K04482);comp19951_c0_seq2(K04482);comp3592_c0_seq1(K04371);comp3592_c0_seq2(K04371);comp3592_c0_seq3(K04371);comp3592_c0_seq4(K04371);comp4238_c0_seq1(K04392);comp4238_c0_seq2(K04392);comp4238_c0_seq3(K04392);comp4618_c0_seq1(K04371);comp4667_c0_seq1(K04392);comp4925_c0_seq1(K…	ko05212.png
path:ko05214	Glioma - Reference pathway (KO)	23	comp10670_c0_seq1(K01110);comp11462_c0_seq1(K04371);comp118_c0_seq1(K02183);comp118_c0_seq2(K02183);comp118_c0_seq3(K02183);comp12136_c0_seq1(K04368);comp13247_c0_seq1(K02183);comp23482_c0_seq1(K02183);comp23482_c0_seq2(K02183);comp3114_c0_seq1(K02183);comp3592_c0_seq1(K04371);comp3592_c0_seq2(K04371);comp3592_c0_seq3(K04371);comp3592_c0_seq4(K04371);comp432_c0_seq1(K02183);comp4618_c0_seq1(K0437…	ko05214.png
path:ko05216	Thyroid cancer - Reference pathway (KO)	13	comp11462_c0_seq1(K04371);comp12136_c0_seq1(K04368);comp1839_c0_seq1(K09291);comp1839_c0_seq2(K09291);comp3592_c0_seq1(K04371);comp3592_c0_seq2(K04371);comp3592_c0_seq3(K04371);comp3592_c0_seq4(K04371);comp4618_c0_seq1(K04371);comp6620_c0_seq1(K04371);comp6818_c0_seq1(K04368);comp6818_c0_seq2(K04368);comp803_c0_seq1(K04371);	ko05216.png
path:ko05221	Acute myeloid leukemia - Reference pathway (KO)	12	comp11462_c0_seq1(K04371);comp12136_c0_seq1(K04368);comp3592_c0_seq1(K04371);comp3592_c0_seq2(K04371);comp3592_c0_seq3(K04371);comp3592_c0_seq4(K04371);comp4618_c0_seq1(K04371);comp5790_c0_seq1(K07203);comp6620_c0_seq1(K04371);comp6818_c0_seq1(K04368);comp6818_c0_seq2(K04368);comp803_c0_seq1(K04371);	ko05221.png
path:ko05220	Chronic myeloid leukemia - Reference pathway (KO)	19	comp11462_c0_seq1(K04371);comp12136_c0_seq1(K04368);comp12780_c0_seq1(K06067);comp1719_c0_seq1(K06067);comp1719_c0_seq2(K06067);comp1719_c0_seq3(K06067);comp1719_c0_seq4(K06067);comp3592_c0_seq1(K04371);comp3592_c0_seq2(K04371);comp3592_c0_seq3(K04371);comp3592_c0_seq4(K04371);comp4196_c1_seq1(K06067);comp4618_c0_seq1(K04371);comp6620_c0_seq1(K04371);comp6818_c0_seq1(K04368);comp6818_c0_seq2(K043…	ko05220.png
path:ko05217	Basal cell carcinoma - Reference pathway (KO)	10	comp230_c1_seq26(K06228);comp230_c1_seq27(K06228);comp230_c1_seq32(K06228);comp230_c1_seq33(K06228);comp230_c1_seq42(K06228);comp230_c1_seq5(K06228);comp230_c1_seq50(K06228);comp230_c1_seq6(K06228);comp230_c1_seq7(K06228);comp230_c1_seq8(K06228);	ko05217.png
path:ko05218	Melanoma - Reference pathway (KO)	13	comp10670_c0_seq1(K01110);comp11462_c0_seq1(K04371);comp12136_c0_seq1(K04368);comp3592_c0_seq1(K04371);comp3592_c0_seq2(K04371);comp3592_c0_seq3(K04371);comp3592_c0_seq4(K04371);comp4618_c0_seq1(K04371);comp6620_c0_seq1(K04371);comp6818_c0_seq1(K04368);comp6818_c0_seq2(K04368);comp68537_c0_seq1(K01110);comp803_c0_seq1(K04371);	ko05218.png
path:ko05211	Renal cell carcinoma - Reference pathway (KO)	47	comp10678_c0_seq1(K04498);comp11462_c0_seq1(K04371);comp1175_c0_seq1(K03868);comp1175_c0_seq2(K03868);comp1175_c0_seq3(K03868);comp12010_c0_seq1(K04498);comp12136_c0_seq1(K04368);comp12653_c0_seq1(K03868);comp13977_c1_seq1(K04392);comp17483_c0_seq1(K04392);comp28809_c0_seq2(K01679);comp3592_c0_seq1(K04371);comp3592_c0_seq2(K04371);comp3592_c0_seq3(K04371);comp3592_c0_seq4(K04371);comp3609_c0_seq1…	ko05211.png
path:ko05213	Endometrial cancer - Reference pathway (KO)	20	comp10670_c0_seq1(K01110);comp11462_c0_seq1(K04371);comp12136_c0_seq1(K04368);comp22734_c0_seq1(K06276);comp22734_c0_seq2(K06276);comp22734_c0_seq3(K06276);comp22734_c0_seq4(K06276);comp24651_c0_seq3(K08734);comp24651_c0_seq4(K08734);comp3592_c0_seq1(K04371);comp3592_c0_seq2(K04371);comp3592_c0_seq3(K04371);comp3592_c0_seq4(K04371);comp3903_c0_seq1(K06276);comp4618_c0_seq1(K04371);comp6620_c0_seq…	ko05213.png
path:ko05215	Prostate cancer - Reference pathway (KO)	52	comp10670_c0_seq1(K01110);comp10678_c0_seq1(K04498);comp11165_c0_seq1(K04079);comp11462_c0_seq1(K04371);comp12010_c0_seq1(K04498);comp12136_c0_seq1(K04368);comp150_c0_seq1(K04079);comp150_c0_seq2(K04079);comp150_c0_seq3(K04079);comp150_c0_seq4(K04079);comp15301_c0_seq1(K04079);comp1640_c0_seq1(K04079);comp22734_c0_seq1(K06276);comp22734_c0_seq2(K06276);comp22734_c0_seq3(K06276);comp22734_c0_seq4(…	ko05215.png
path:ko05219	Bladder cancer - Reference pathway (KO)	11	comp11462_c0_seq1(K04371);comp12136_c0_seq1(K04368);comp3592_c0_seq1(K04371);comp3592_c0_seq2(K04371);comp3592_c0_seq3(K04371);comp3592_c0_seq4(K04371);comp4618_c0_seq1(K04371);comp6620_c0_seq1(K04371);comp6818_c0_seq1(K04368);comp6818_c0_seq2(K04368);comp803_c0_seq1(K04371);	ko05219.png
path:ko05222	Small cell lung cancer - Reference pathway (KO)	16	comp10670_c0_seq1(K01110);comp14776_c0_seq3(K02219);comp1734_c0_seq1(K03875);comp3605_c0_seq1(K02206);comp3605_c0_seq2(K02206);comp3966_c0_seq1(K01522);comp3966_c0_seq2(K01522);comp5404_c0_seq1(K08738);comp5404_c0_seq2(K08738);comp5404_c0_seq3(K08738);comp5404_c0_seq4(K08738);comp5404_c0_seq5(K08738);comp5404_c0_seq6(K08738);comp68537_c0_seq1(K01110);comp7321_c0_seq1(K02206);comp8417_c0_seq1(K087…	ko05222.png
path:ko05223	Non-small cell lung cancer - Reference pathway (KO)	18	comp11462_c0_seq1(K04371);comp12136_c0_seq1(K04368);comp22734_c0_seq1(K06276);comp22734_c0_seq2(K06276);comp22734_c0_seq3(K06276);comp22734_c0_seq4(K06276);comp3592_c0_seq1(K04371);comp3592_c0_seq2(K04371);comp3592_c0_seq3(K04371);comp3592_c0_seq4(K04371);comp3903_c0_seq1(K06276);comp3966_c0_seq1(K01522);comp3966_c0_seq2(K01522);comp4618_c0_seq1(K04371);comp6620_c0_seq1(K04371);comp6818_c0_seq1(K…	ko05223.png
Immune diseases	96
path:ko05322	Systemic lupus erythematosus - Reference pathway (KO)	48	comp1071_c0_seq1(K11251);comp1093_c0_seq1(K11088);comp1093_c0_seq2(K11088);comp116_c0_seq1(K11254);comp11923_c0_seq1(K11251);comp134_c0_seq1(K11253);comp1368_c0_seq1(K11252);comp14919_c0_seq1(K11252);comp16203_c0_seq1(K11251);comp163_c0_seq1(K11254);comp16442_c0_seq1(K11251);comp17378_c0_seq1(K11253);comp1822_c0_seq1(K11253);comp1837_c0_seq1(K11254);comp1961_c0_seq1(K11087);comp1961_c0_seq2(K1108…	ko05322.png
path:ko05323	Rheumatoid arthritis - Reference pathway (KO)	32	comp11109_c0_seq1(K01365);comp11109_c0_seq2(K01365);comp11109_c0_seq3(K01365);comp1660_c0_seq1(K03661);comp17290_c0_seq1(K02151);comp1782_c0_seq1(K02152);comp1827_c0_seq1(K02147);comp1827_c0_seq2(K02147);comp18653_c0_seq2(K02152);comp18653_c0_seq3(K02152);comp1898_c0_seq1(K02155);comp1898_c0_seq2(K02155);comp1898_c0_seq3(K02155);comp1898_c0_seq4(K02155);comp2082_c0_seq1(K02145);comp2674_c0_seq1(K…	ko05323.png
path:ko05340	Primary immunodeficiency - Reference pathway (KO)	16	comp13946_c0_seq1(K01488);comp13946_c0_seq10(K01488);comp13946_c0_seq11(K01488);comp13946_c0_seq12(K01488);comp13946_c0_seq2(K01488);comp13946_c0_seq3(K01488);comp13946_c0_seq4(K01488);comp13946_c0_seq5(K01488);comp13946_c0_seq6(K01488);comp13946_c0_seq7(K01488);comp13946_c0_seq8(K01488);comp13946_c0_seq9(K01488);comp6077_c0_seq1(K03648);comp6077_c0_seq2(K03648);comp8284_c0_seq1(K03648);comp8284_…	ko05340.png
Neurodegenerative diseases	624
path:ko05010	Alzheimer's disease - Reference pathway (KO)	158	comp1101_c0_seq1(K03949);comp1102_c0_seq1(K03950);comp11462_c0_seq1(K04371);comp118_c0_seq1(K02183);comp118_c0_seq2(K02183);comp118_c0_seq3(K02183);comp1239_c0_seq1(K02137);comp12489_c0_seq1(K06268);comp12489_c0_seq2(K06268);comp12489_c0_seq3(K06268);comp12489_c0_seq4(K06268);comp12489_c0_seq5(K06268);comp12489_c0_seq6(K06268);comp12489_c0_seq7(K06268);comp12703_c1_seq1(K04505);comp12717_c0_seq1(…	ko05010.png
path:ko05012	Parkinson's disease - Reference pathway (KO)	156	comp1101_c0_seq1(K03949);comp1102_c0_seq1(K03950);comp11500_c0_seq1(K03879);comp11500_c0_seq2(K03879);comp11500_c0_seq3(K03879);comp11500_c0_seq4(K03879);comp11500_c0_seq5(K03879);comp11500_c0_seq6(K03879);comp11504_c0_seq1(K15040);comp11959_c0_seq1(K05863);comp11959_c0_seq2(K05863);comp1217_c0_seq1(K10578);comp1239_c0_seq1(K02137);comp1243_c0_seq1(K04554);comp1243_c0_seq2(K04554);comp1424_c0_seq…	ko05012.png
path:ko05014	Amyotrophic lateral sclerosis (ALS) - Reference pathway (KO)	44	comp12489_c0_seq1(K06268);comp12489_c0_seq2(K06268);comp12489_c0_seq3(K06268);comp12489_c0_seq4(K06268);comp12489_c0_seq5(K06268);comp12489_c0_seq6(K06268);comp12489_c0_seq7(K06268);comp13668_c0_seq1(K11518);comp13706_c0_seq1(K06268);comp13977_c1_seq1(K04392);comp1432_c0_seq1(K03781);comp164_c0_seq1(K04565);comp1676_c1_seq1(K04565);comp17483_c0_seq1(K04392);comp3618_c0_seq1(K06268);comp3992_c0_se…	ko05014.png
path:ko05016	Huntington's disease - Reference pathway (KO)	209	comp10239_c0_seq10(K03006);comp10239_c0_seq5(K03006);comp10239_c0_seq9(K03006);comp1060_c0_seq1(K03014);comp10646_c0_seq1(K03120);comp10678_c0_seq1(K04498);comp1101_c0_seq1(K03949);comp1102_c0_seq1(K03950);comp11504_c0_seq1(K15040);comp11959_c0_seq1(K05863);comp11959_c0_seq2(K05863);comp12010_c0_seq1(K04498);comp1239_c0_seq1(K02137);comp12780_c0_seq1(K06067);comp1420_c0_seq1(K03008);comp1424_c0_s…	ko05016.png
path:ko05020	Prion diseases - Reference pathway (KO)	57	comp11462_c0_seq1(K04371);comp12136_c0_seq1(K04368);comp13769_c0_seq1(K09490);comp13769_c0_seq2(K09490);comp164_c0_seq1(K04565);comp1676_c1_seq1(K04565);comp3592_c0_seq1(K04371);comp3592_c0_seq2(K04371);comp3592_c0_seq3(K04371);comp3592_c0_seq4(K04371);comp37380_c0_seq1(K09553);comp3992_c0_seq1(K04565);comp4618_c0_seq1(K04371);comp6146_c0_seq1(K04565);comp6146_c0_seq2(K04565);comp6620_c0_seq1(K04…	ko05020.png
Substance dependence	148
path:ko05030	Cocaine addiction - Reference pathway (KO)	32	comp9502_c0_seq1(K04345);comp9502_c0_seq10(K04345);comp9502_c0_seq11(K04345);comp9502_c0_seq12(K04345);comp9502_c0_seq13(K04345);comp9502_c0_seq14(K04345);comp9502_c0_seq15(K04345);comp9502_c0_seq16(K04345);comp9502_c0_seq17(K04345);comp9502_c0_seq18(K04345);comp9502_c0_seq19(K04345);comp9502_c0_seq2(K04345);comp9502_c0_seq20(K04345);comp9502_c0_seq21(K04345);comp9502_c0_seq22(K04345);comp9502_c0…	ko05030.png
path:ko05031	Amphetamine addiction - Reference pathway (KO)	65	comp10056_c0_seq1(K06269);comp118_c0_seq1(K02183);comp118_c0_seq2(K02183);comp118_c0_seq3(K02183);comp12489_c0_seq1(K06268);comp12489_c0_seq2(K06268);comp12489_c0_seq3(K06268);comp12489_c0_seq4(K06268);comp12489_c0_seq5(K06268);comp12489_c0_seq6(K06268);comp12489_c0_seq7(K06268);comp13247_c0_seq1(K02183);comp13706_c0_seq1(K06268);comp23482_c0_seq1(K02183);comp23482_c0_seq2(K02183);comp3114_c0_seq…	ko05031.png
path:ko05032	Morphine addiction - Reference pathway (KO)	51	comp16873_c0_seq1(K15015);comp17932_c0_seq1(K04536);comp319_c0_seq1(K04536);comp36823_c0_seq1(K15015);comp4304_c0_seq1(K15015);comp4304_c0_seq2(K15015);comp4304_c0_seq3(K15015);comp4304_c0_seq4(K15015);comp43432_c0_seq1(K15015);comp47207_c0_seq1(K15015);comp50652_c0_seq1(K15015);comp60755_c0_seq1(K15015);comp6767_c0_seq1(K15015);comp6767_c0_seq2(K15015);comp6767_c0_seq3(K15015);comp6767_c0_seq4(K…	ko05032.png
Cardiovascular diseases	83
path:ko05410	Hypertrophic cardiomyopathy (HCM) - Reference pathway (KO)	14	comp1130_c0_seq1(K07198);comp1130_c0_seq2(K07198);comp12390_c0_seq1(K05692);comp14229_c0_seq3(K05692);comp2173_c0_seq1(K05692);comp298_c5_seq28(K05692);comp4584_c0_seq1(K05692);comp8184_c0_seq1(K07199);comp8184_c0_seq3(K07199);comp8184_c0_seq4(K07199);comp8184_c0_seq5(K07199);comp8610_c0_seq1(K07199);comp936_c0_seq1(K07199);comp936_c0_seq2(K07199);	ko05410.png
path:ko05412	Arrhythmogenic right ventricular cardiomyopathy (ARVC) - Reference pathway (KO)	5	comp12390_c0_seq1(K05692);comp14229_c0_seq3(K05692);comp2173_c0_seq1(K05692);comp298_c5_seq28(K05692);comp4584_c0_seq1(K05692);	ko05412.png
path:ko05414	Dilated cardiomyopathy - Reference pathway (KO)	37	comp12390_c0_seq1(K05692);comp14229_c0_seq3(K05692);comp2173_c0_seq1(K05692);comp298_c5_seq28(K05692);comp4584_c0_seq1(K05692);comp9502_c0_seq1(K04345);comp9502_c0_seq10(K04345);comp9502_c0_seq11(K04345);comp9502_c0_seq12(K04345);comp9502_c0_seq13(K04345);comp9502_c0_seq14(K04345);comp9502_c0_seq15(K04345);comp9502_c0_seq16(K04345);comp9502_c0_seq17(K04345);comp9502_c0_seq18(K04345);comp9502_c0_s…	ko05414.png
path:ko05416	Viral myocarditis - Reference pathway (KO)	27	comp11102_c0_seq1(K03260);comp11102_c0_seq2(K03260);comp12390_c0_seq1(K05692);comp13977_c1_seq1(K04392);comp14229_c0_seq3(K05692);comp14944_c1_seq5(K03260);comp17483_c0_seq1(K04392);comp2173_c0_seq1(K05692);comp298_c5_seq28(K05692);comp36235_c0_seq1(K03260);comp3800_c0_seq1(K03260);comp4238_c0_seq1(K04392);comp4238_c0_seq2(K04392);comp4238_c0_seq3(K04392);comp4584_c0_seq1(K05692);comp4667_c0_seq1…	ko05416.png
Endocrine and metabolic diseases	53
path:ko04940	Type I diabetes mellitus - Reference pathway (KO)	10	comp21876_c0_seq1(K04077);comp21876_c0_seq2(K04077);comp25118_c0_seq1(K04077);comp2848_c0_seq6(K04077);comp2848_c0_seq7(K04077);comp41671_c0_seq1(K01580);comp474_c0_seq1(K01580);comp5203_c0_seq1(K04077);comp9793_c0_seq1(K01580);comp9793_c0_seq2(K01580);	ko04940.png
path:ko04930	Type II diabetes mellitus - Reference pathway (KO)	43	comp1032_c0_seq1(K00873);comp11462_c0_seq1(K04371);comp13939_c0_seq1(K00844);comp1774_c0_seq1(K00873);comp2919_c0_seq3(K00844);comp30844_c0_seq1(K00844);comp31216_c0_seq1(K00873);comp35821_c0_seq1(K00873);comp35821_c0_seq2(K00873);comp3592_c0_seq1(K04371);comp3592_c0_seq2(K04371);comp3592_c0_seq3(K04371);comp3592_c0_seq4(K04371);comp37073_c0_seq1(K00844);comp37073_c0_seq2(K00844);comp37410_c0_seq…	ko04930.png
Infectious diseases: Bacterial	505
path:ko05110	Vibrio cholerae infection - Reference pathway (KO)	82	comp10893_c0_seq1(K10949);comp10893_c0_seq2(K10949);comp10893_c0_seq3(K10949);comp10893_c0_seq5(K10949);comp12390_c0_seq1(K05692);comp14229_c0_seq3(K05692);comp1466_c0_seq1(K07342);comp1660_c0_seq1(K03661);comp17290_c0_seq1(K02151);comp1782_c0_seq1(K02152);comp17852_c0_seq1(K10956);comp1827_c0_seq1(K02147);comp1827_c0_seq2(K02147);comp18653_c0_seq2(K02152);comp18653_c0_seq3(K02152);comp1898_c0_se…	ko05110.png
path:ko05111	Vibrio cholerae pathogenic cycle - Reference pathway (KO)	1	comp80224_c0_seq1(K03092);	ko05111.png
path:ko05120	Epithelial cell signaling in Helicobacter pylori infection - Reference pathway (KO)	36	comp13977_c1_seq1(K04392);comp1660_c0_seq1(K03661);comp17290_c0_seq1(K02151);comp17483_c0_seq1(K04392);comp1782_c0_seq1(K02152);comp1827_c0_seq1(K02147);comp1827_c0_seq2(K02147);comp18653_c0_seq2(K02152);comp18653_c0_seq3(K02152);comp1898_c0_seq1(K02155);comp1898_c0_seq2(K02155);comp1898_c0_seq3(K02155);comp1898_c0_seq4(K02155);comp2082_c0_seq1(K02145);comp2674_c0_seq1(K02144);comp2876_c0_seq1(K0…	ko05120.png
path:ko05130	Pathogenic Escherichia coli infection - Reference pathway (KO)	43	comp1003_c0_seq1(K11294);comp12390_c0_seq1(K05692);comp12659_c0_seq1(K05755);comp14229_c0_seq3(K05692);comp15894_c0_seq1(K07375);comp20822_c0_seq1(K07374);comp20822_c0_seq2(K07374);comp216_c0_seq1(K07374);comp216_c0_seq2(K07374);comp2173_c0_seq1(K05692);comp23611_c0_seq1(K07375);comp2553_c0_seq1(K07374);comp25780_c0_seq1(K07375);comp271_c0_seq1(K07375);comp28371_c0_seq1(K07374);comp28371_c0_seq2(…	ko05130.png
path:ko05132	Salmonella infection - Reference pathway (KO)	43	comp1041_c0_seq1(K05759);comp11462_c0_seq1(K04371);comp1196_c0_seq1(K05759);comp12390_c0_seq1(K05692);comp12659_c0_seq1(K05755);comp13977_c1_seq1(K04392);comp14229_c0_seq3(K05692);comp17483_c0_seq1(K04392);comp21543_c0_seq1(K07897);comp2173_c0_seq1(K05692);comp2201_c0_seq1(K07897);comp2201_c0_seq2(K07897);comp2201_c0_seq5(K07897);comp23588_c0_seq1(K07897);comp298_c5_seq28(K05692);comp3478_c0_seq1…	ko05132.png
path:ko05131	Shigellosis - Reference pathway (KO)	45	comp1041_c0_seq1(K05759);comp11101_c0_seq1(K08339);comp11101_c0_seq2(K08339);comp11462_c0_seq1(K04371);comp11655_c0_seq1(K13728);comp11655_c0_seq2(K13728);comp11655_c0_seq3(K13728);comp1196_c0_seq1(K05759);comp12390_c0_seq1(K05692);comp12659_c0_seq1(K05755);comp13977_c1_seq1(K04392);comp14229_c0_seq3(K05692);comp17483_c0_seq1(K04392);comp2131_c0_seq1(K12836);comp2131_c0_seq2(K12836);comp2173_c0_s…	ko05131.png
path:ko05133	Pertussis - Reference pathway (KO)	30	comp11462_c0_seq1(K04371);comp118_c0_seq1(K02183);comp118_c0_seq2(K02183);comp118_c0_seq3(K02183);comp12630_c0_seq1(K05765);comp13247_c0_seq1(K02183);comp1673_c0_seq1(K05765);comp23482_c0_seq1(K02183);comp23482_c0_seq2(K02183);comp3114_c0_seq1(K02183);comp3592_c0_seq1(K04371);comp3592_c0_seq2(K04371);comp3592_c0_seq3(K04371);comp3592_c0_seq4(K04371);comp3681_c0_seq1(K05765);comp432_c0_seq1(K02183…	ko05133.png
path:ko05134	Legionellosis - Reference pathway (KO)	81	comp10217_c0_seq1(K03596);comp10217_c0_seq2(K03596);comp10217_c0_seq3(K03596);comp10217_c0_seq4(K03596);comp10217_c0_seq5(K03596);comp105_c0_seq1(K07953);comp1077_c0_seq1(K07874);comp1077_c0_seq2(K07874);comp1077_c0_seq3(K07874);comp1077_c0_seq4(K07874);comp1077_c0_seq5(K07874);comp1095_c0_seq1(K13525);comp1096_c0_seq1(K13525);comp1222_c0_seq4(K03231);comp13657_c0_seq1(K13525);comp13657_c0_seq2(K…	ko05134.png
path:ko05152	Tuberculosis - Reference pathway (KO)	104	comp10678_c0_seq1(K04498);comp11462_c0_seq1(K04371);comp118_c0_seq1(K02183);comp118_c0_seq2(K02183);comp118_c0_seq3(K02183);comp12010_c0_seq1(K04498);comp12489_c0_seq1(K06268);comp12489_c0_seq2(K06268);comp12489_c0_seq3(K06268);comp12489_c0_seq4(K06268);comp12489_c0_seq5(K06268);comp12489_c0_seq6(K06268);comp12489_c0_seq7(K06268);comp12944_c0_seq1(K04043);comp13247_c0_seq1(K02183);comp13706_c0_se…	ko05152.png
path:ko05100	Bacterial invasion of epithelial cells - Reference pathway (KO)	40	comp11655_c0_seq1(K13728);comp11655_c0_seq2(K13728);comp11655_c0_seq3(K13728);comp12390_c0_seq1(K05692);comp12659_c0_seq1(K05755);comp13977_c1_seq1(K04392);comp14229_c0_seq3(K05692);comp17483_c0_seq1(K04392);comp2173_c0_seq1(K05692);comp298_c5_seq28(K05692);comp31748_c0_seq1(K04646);comp3478_c0_seq1(K05754);comp37285_c0_seq1(K04646);comp37606_c0_seq1(K04646);comp3834_c0_seq1(K01528);comp3834_c0_s…	ko05100.png
Infectious diseases: Viral	489
path:ko05166	HTLV-I infection - Reference pathway (KO)	188	comp1047_c0_seq1(K07936);comp10646_c0_seq1(K03120);comp10678_c0_seq1(K04498);comp10788_c0_seq1(K03355);comp10788_c0_seq2(K03355);comp11181_c0_seq1(K03353);comp11181_c0_seq2(K03353);comp11181_c0_seq3(K03353);comp11181_c0_seq4(K03353);comp11273_c0_seq1(K03350);comp11504_c0_seq1(K15040);comp11806_c0_seq1(K03504);comp11959_c0_seq1(K05863);comp11959_c0_seq2(K05863);comp12010_c0_seq1(K04498);comp12599_…	ko05166.png
path:ko05162	Measles - Reference pathway (KO)	46	comp13495_c0_seq1(K03097);comp137_c0_seq1(K03283);comp1401_c0_seq1(K03097);comp1401_c0_seq2(K03097);comp1408_c0_seq1(K03115);comp1408_c0_seq2(K03115);comp1408_c0_seq3(K03115);comp1408_c0_seq4(K03115);comp14612_c0_seq1(K03097);comp14653_c0_seq1(K03097);comp2002_c0_seq1(K03097);comp2002_c0_seq2(K03097);comp2149_c0_seq1(K03237);comp2218_c0_seq1(K03115);comp227_c0_seq1(K03283);comp2363_c0_seq1(K10144…	ko05162.png
path:ko05164	Influenza A - Reference pathway (KO)	89	comp10678_c0_seq1(K04498);comp10805_c0_seq1(K14396);comp11461_c0_seq1(K09523);comp11461_c0_seq2(K09523);comp11462_c0_seq1(K04371);comp12010_c0_seq1(K04498);comp12136_c0_seq1(K04368);comp12390_c0_seq1(K05692);comp1345_c0_seq1(K14396);comp137_c0_seq1(K03283);comp14229_c0_seq3(K05692);comp1698_c0_seq1(K14298);comp2149_c0_seq1(K03237);comp2173_c0_seq1(K05692);comp227_c0_seq1(K03283);comp26225_c0_seq1…	ko05164.png
path:ko05160	Hepatitis C - Reference pathway (KO)	21	comp10967_c0_seq1(K04382);comp11462_c0_seq1(K04371);comp1326_c0_seq1(K04382);comp1326_c0_seq2(K04382);comp1326_c0_seq3(K04382);comp1326_c0_seq4(K04382);comp2149_c0_seq1(K03237);comp2410_c0_seq1(K03456);comp2436_c0_seq1(K04354);comp2436_c0_seq2(K04354);comp3147_c0_seq1(K04382);comp3289_c0_seq1(K03250);comp3313_c0_seq1(K04382);comp3592_c0_seq1(K04371);comp3592_c0_seq2(K04371);comp3592_c0_seq3(K0437…	ko05160.png
path:ko05168	Herpes simplex infection - Reference pathway (KO)	145	comp10056_c0_seq1(K06269);comp10120_c0_seq2(K15414);comp10239_c0_seq10(K03006);comp10239_c0_seq5(K03006);comp10239_c0_seq9(K03006);comp1036_c0_seq1(K03094);comp10646_c0_seq1(K03120);comp10678_c0_seq1(K04498);comp1067_c0_seq1(K12881);comp1067_c0_seq3(K12881);comp10830_c0_seq1(K15414);comp10830_c0_seq2(K15414);comp11289_c0_seq2(K15414);comp1157_c0_seq1(K03347);comp1174_c0_seq1(K11838);comp1174_c0_s…	ko05168.png
Infectious diseases: Parasitic	189
path:ko05146	Amoebiasis - Reference pathway (KO)	44	comp14431_c0_seq1(K13963);comp14526_c0_seq1(K13963);comp14526_c0_seq2(K13963);comp14526_c0_seq3(K13963);comp21543_c0_seq1(K07897);comp2201_c0_seq1(K07897);comp2201_c0_seq2(K07897);comp2201_c0_seq5(K07897);comp23588_c0_seq1(K07897);comp7094_c0_seq1(K07887);comp7837_c0_seq1(K07897);comp8591_c0_seq1(K01476);comp9502_c0_seq1(K04345);comp9502_c0_seq10(K04345);comp9502_c0_seq11(K04345);comp9502_c0_seq1…	ko05146.png
path:ko05145	Toxoplasmosis - Reference pathway (KO)	80	comp11249_c0_seq1(K13412);comp11462_c0_seq1(K04371);comp11538_c0_seq1(K13412);comp13337_c0_seq1(K13412);comp137_c0_seq1(K03283);comp14404_c0_seq1(K13412);comp14404_c0_seq2(K13412);comp14404_c0_seq3(K13412);comp16005_c0_seq1(K13412);comp1862_c0_seq1(K13412);comp19104_c0_seq1(K13412);comp21147_c0_seq1(K13412);comp22558_c0_seq1(K13412);comp227_c0_seq1(K03283);comp2394_c0_seq1(K13412);comp24146_c0_se…	ko05145.png
path:ko05140	Leishmaniasis - Reference pathway (KO)	14	comp11462_c0_seq1(K04371);comp3592_c0_seq1(K04371);comp3592_c0_seq2(K04371);comp3592_c0_seq3(K04371);comp3592_c0_seq4(K04371);comp4618_c0_seq1(K04371);comp5630_c0_seq1(K01404);comp5630_c0_seq2(K01404);comp6370_c0_seq5(K04733);comp6370_c0_seq6(K04733);comp6620_c0_seq1(K04371);comp7334_c0_seq23(K04733);comp7334_c0_seq24(K04733);comp803_c0_seq1(K04371);	ko05140.png
path:ko05142	Chagas disease (American trypanosomiasis) - Reference pathway (KO)	40	comp10967_c0_seq1(K04382);comp11462_c0_seq1(K04371);comp1303_c0_seq1(K01354);comp1303_c0_seq2(K01354);comp1303_c0_seq3(K01354);comp1303_c0_seq4(K01354);comp1303_c0_seq5(K01354);comp1326_c0_seq1(K04382);comp1326_c0_seq2(K04382);comp1326_c0_seq3(K04382);comp1326_c0_seq4(K04382);comp2410_c0_seq1(K03456);comp2436_c0_seq1(K04354);comp2436_c0_seq2(K04354);comp3147_c0_seq1(K04382);comp3313_c0_seq1(K0438…	ko05142.png
path:ko05143	African trypanosomiasis - Reference pathway (KO)	11	comp1303_c0_seq1(K01354);comp1303_c0_seq2(K01354);comp1303_c0_seq3(K01354);comp1303_c0_seq4(K01354);comp1303_c0_seq5(K01354);comp14976_c0_seq1(K01392);comp14976_c0_seq2(K01392);comp14976_c0_seq3(K01392);comp14976_c0_seq4(K01392);comp5630_c0_seq1(K01404);comp5630_c0_seq2(K01404);	ko05143.png
comp4052_c0_seq1	-	140	12	140	0	gi|255578424|ref|XP_002530077.1|	462	51	196	0	monoxygenase, putative [Ricinus communis] >gi|223530430|gb|EEF32317.1| monoxygenase, putative [Ricinus communis]
comp17552_c0_seq1	-	491	1	486	0	gi|359488751|ref|XP_003633812.1|	533	45	533	0	PREDICTED: probable peptide/nitrate transporter At5g14940-like [Vitis vinifera]
comp17552_c0_seq1	-	491	1	476	0	gi|357118244|ref|XP_003560866.1|	538	55	537	0	PREDICTED: probable peptide/nitrate transporter At5g14940-like [Brachypodium distachyon]
comp17552_c0_seq1	-	491	1	484	0	gi|296087733|emb|CBI34989.3|	549	45	531	0	unnamed protein product [Vitis vinifera]
comp17552_c0_seq1	-	491	1	486	0	gi|255552740|ref|XP_002517413.1|	536	45	534	0	amino acid permease, putative [Ricinus communis] >gi|223543424|gb|EEF44955.1| amino acid permease, putative [Ricinus communis]
comp17552_c0_seq1	-	491	19	481	0	gi|242066040|ref|XP_002454309.1|	464	1	461	0	hypothetical protein SORBIDRAFT_04g028390 [Sorghum bicolor] >gi|241934140|gb|EES07285.1| hypothetical protein SORBIDRAFT_04g028390 [Sorghum bicolor]
comp17552_c0_seq1	-	491	1	482	0	gi|242095298|ref|XP_002438139.1|	538	53	536	0	hypothetical protein SORBIDRAFT_10g008670 [Sorghum bicolor] >gi|241916362|gb|EER89506.1| hypothetical protein SORBIDRAFT_10g008670 [Sorghum bicolor]
comp17552_c0_seq1	-	491	1	488	0	gi|224116474|ref|XP_002331906.1|	540	45	540	0	predicted protein [Populus trichocarpa] >gi|222874578|gb|EEF11709.1| predicted protein [Populus trichocarpa]
comp17552_c0_seq1	-	491	1	476	0	gi|326494874|dbj|BAJ94556.1|	524	46	523	0	predicted protein [Hordeum vulgare subsp. vulgare]
comp17552_c0_seq1	-	491	1	476	0	gi|326489469|dbj|BAK01715.1|	524	46	523	0	predicted protein [Hordeum vulgare subsp. vulgare]
comp17552_c0_seq1	-	491	1	476	0	gi|115467324|ref|NP_001057261.1|	535	50	535	0	Os06g0239500 [Oryza sativa Japonica Group] >gi|51535163|dbj|BAD37875.1| putative oligopeptide transporter [Oryza sativa Japonica Group] >gi|51535827|dbj|BAD37912.1| putative oligopeptide transporter [Oryza sativa Japonica Group] >gi|113595301|dbj|BAF ...
comp17552_c0_seq2	-	541	4	526	0	gi|357118244|ref|XP_003560866.1|	538	7	537	0	PREDICTED: probable peptide/nitrate transporter At5g14940-like [Brachypodium distachyon]
comp17552_c0_seq2	-	541	12	536	0	gi|359488751|ref|XP_003633812.1|	533	7	533	0	PREDICTED: probable peptide/nitrate transporter At5g14940-like [Vitis vinifera]
comp17552_c0_seq2	-	541	12	534	0	gi|296087733|emb|CBI34989.3|	549	7	531	0	unnamed protein product [Vitis vinifera]
comp17552_c0_seq2	-	541	11	526	0	gi|326494874|dbj|BAJ94556.1|	524	7	523	0	predicted protein [Hordeum vulgare subsp. vulgare]
comp17552_c0_seq2	-	541	1	526	0	gi|115467324|ref|NP_001057261.1|	535	1	535	0	Os06g0239500 [Oryza sativa Japonica Group] >gi|51535163|dbj|BAD37875.1| putative oligopeptide transporter [Oryza sativa Japonica Group] >gi|51535827|dbj|BAD37912.1| putative oligopeptide transporter [Oryza sativa Japonica Group] >gi|113595301|dbj|BAF ...
comp17552_c0_seq2	-	541	11	526	0	gi|326489469|dbj|BAK01715.1|	524	7	523	0	predicted protein [Hordeum vulgare subsp. vulgare]
comp17552_c0_seq2	-	541	15	532	0	gi|242095298|ref|XP_002438139.1|	538	18	536	0	hypothetical protein SORBIDRAFT_10g008670 [Sorghum bicolor] >gi|241916362|gb|EER89506.1| hypothetical protein SORBIDRAFT_10g008670 [Sorghum bicolor]
comp17552_c0_seq2	-	541	12	536	0	gi|255552740|ref|XP_002517413.1|	536	7	534	0	amino acid permease, putative [Ricinus communis] >gi|223543424|gb|EEF44955.1| amino acid permease, putative [Ricinus communis]

## Sheet: Sheet2
Metabolism				12335
	Global map			5113
	Carbohydrate metabolism			1582
	Energy metabolism			837
	Lipid metabolism			816
	Nucleotide metabolism			761
	Amino acid metabolism			976
	Metabolism of other amino acids			344
	Glycan biosynthesis and metabolism			479
	Metabolism of cofactors and vitamins			461
	Metabolism of terpenoids and polyketides			294
	Biosynthesis of other secondary metabolites			343
	Xenobiotics biodegradation and metabolism			329
Genetic Information Processing				3687
	Transcription			472
	Folding, sorting and degradation			1161
	Replication and repair			686
	Translation			1368
Environmental Information Processing				1069
	Membrane transport			114
	Signal transduction			954
	Signaling molecules and interaction			1
Cellular Processes				1885
	Transport and catabolism			643
	Cell motility			111
	Cell growth and death			929
	Cell communication			202
Organismal Systems				2317
	Immune system			445
	Endocrine system			511
	Circulatory system			95
	Digestive system			268
	Excretory system			156
	Nervous system			672
	Sensory system			100
	Development			70
Environmental adaptation				340
