# Supplementary material for: Transcriptome Characterization of Cymbidium sinense 'Dharma' Using 454 Pyrosequencing and Its Application in the Identification of Genes Associated with Leaf Color Variation
Source: PLoS One. 2015 Jun 4;10(6):e0128592. doi: 10.1371/journal.pone.0128592 (PMC4456352; doi:10.1371/journal.pone.0128592)
Supplement: S6 Table — (TXT) [file pone.0128592.s011.txt]

>comp130_c0_seq1_Protochlorophyllide reductase_1
ACAGTTCCGCCGTATCCGCATCTCAGAGAGTCCTCCATGGCACTCCAGGCCTCCTCTTTCCTCGCACCAGCCCTATCCGCGCATAAAGAGGGGAAGGCCAATGGTGGACTCAAGGACTCGGCTTTTTTGGGAGTTCATCTCTCTGAGAACCGCATAAAGTCCAGCTTCGGTTTTACTCTGCATTCACATGGCAAGCGCCTAAATGCATCCACCATTATCAGAGCCCAGACGACAGCAACAGCCTCCCCAGCCATCAACAGGGCCACGCCGGAAGCTAAAAAGACTCTGCGAAAGGGAAATGTCGTGATCACAGGAGCCTCATCCGGCCTAGGCCTGGCGACCGCCAAGGCACTGGCGGAGACCGGCAAGTGGAATATCGTGATGGCCTGCCGCGACTTCCTCAAAGCCGAGAAGGCCGCGAAATCAGCCGGCATGGCCAAGGAGAATTACAGCATCATGCACCTCGACCTCGCCTCCCTCGACAGCGTGCGCCAGTTCGTGAACAATTTCCGGCGGTCGGGGATGCCGCTCGACGCCCTGGTTTGCAATGCCGCCGTCTACTTCCCCACCGCAAGTGAGCCTACCTACACCGCCGATGGGTTCGAGATGAGTGTGGGGGTCAACCATATCGGCCATTTCCTGCTTGCTCGAGAGATGATAGAGGATATGAAGCAGTCTGATTATCCCTCTCGGCGCCTTATTATTGTTGGCTCCATCACAGGAAACACAAACACGTTGGCGGGCAACATACCACCGAAAGCGAACCTCGGAGATCTCCGAGGGCTTGCAGGCGGGCTAAATGGGACTACCGGATCGCCGATGATCGACGGTGGCAAGTTCGACGGCGCAAAGGCTTACAAGGACAGCAAGGTTTGTAACATGCTGATGATGCAGGAATTCCACCGGCAATACCATGAGGAGACAGGCATAAGCTTCGCTTCCCTCTACCCTGGCTGCATCGCCACCACCGGTCTATTCAGAGAACACATCGGTCTCTTCCGCGCACTCTTCCCTCCTTTCCAGAAATATATCACCAAAGGCTACGTCTCCGAAGAAGAGGCAGGCAAGAGGCTTGCACAGGTGGTGAGCGATCCGAGCTTGACCAAGTCGGGCGTCTACTGGAGCTGGAACAAGAACTCTGCCTCGTTTGAGAACCAGCTTTCGCAGGAGGCCAGTGATGTGGAGAAGGCTCGAAAGGTGTGGGAGATGACGGAGAAGTTGCTCGCCCTGGCTTGATGCCCGATGCTCTTCGCTGCTGT

>comp1683_c0_seq1_Heme oxygenase 1
TCCCCAAAGATCGCGCCTTTAAATGGTTTGCCAAATGTCTATCTTGCAAACCCAATCCTTTCCAACCAGTCGTGCCCCTTCGCTGTCTCCGCTTCTTAGGAAGCCTGGTGTTCGAGTATCGGTTCCGCGTTCTTGGGAGTACGCAGCGTTGGATGCTCATCGGAGGATGAACAGCGTGAGGCTGAAGACCGCTGGGGTTGTGAAGGCGACGACGACGGAGATGCCCAGGAAGCGGCGTTCCGGGGAGGAAGCGAAGGGGTTTGTGGATGAGATGAGGACTGTGGCGATGAAGCTGCACACCAGGGACCAGGCTAAGGAAGGGGAGAAGGAGCCGGAGGGGAAGCCAGTGGCGATATGGGAGCCGACGGTGGAAGGGTATCTTCGGTTCTTGGTGGACAGCAAGGTAGTGTATGATACTCTGGAGTCCATCGTCGCTGAGGCCGCTTATCCTTGGTATGCTGAATTCAAGAACACAGGACTGGAAAGATCAGAGAAGTTGGCCAAGGATTTAGAGTGGTTCAAAGAGCAAGGGCATGCCATTCCAGAGCCTTCAACTCCTGGGCTGACTTATTCTGAGTGCTTGAAAGAGCTTTCTAAAACAGATCCTCAGGCATTCATTTGTCATTTTTACAACGTCTATTTTGCTCACTCTGCTGGTGGTCGAATGATTGGTAAAAAGATGGCTGAGAAGATACTGGATGGCAAAGAACTTGAATTTTACAAGTGGGAAGGAGATCTTCGCCAACTGTTACAGAACGTGAGGGAGAAGCTGAATGAAGTAGCAAATGATTGGTCCAGAGAAGAGAAGAACCATTGCCTTGAAGAGACCGAAAAATCATTCAAATATTCGGGCGACATACTTCGCTTAATATTGTCATGATATGTTTTTGTTTTTCTCTTTTTAATCTGCAGTTTACCAAAATGCAACTTGTTTGCACATTTTACGTC

>comp3012_c0_seq1_Chlorophyllase-2
TATAATTGTATGCACCTCTCACAAGTCTTCATTCCTGAAAACAAGCTATTGATAACATAATAGGTATTGCGAGCTCTGGATTGTCCCTTAGAGTCCACAAATCCTCCATATCACCATCCAAATAGGCTCTCATAAATGCCACCATGGCTCCACCAGCAAAAGTCCTCATAGGCTCCCTAGCCCTTCCATTCACACACAAGCAATAAGTAGCTTTTCCTCTAATCCCCTTCGTCTCATCATCCAATATGTCCAAGTGGCCATAATCCTTGGCCACAAGATGGCAGGCAGGAGATTTGCATTCTTCGAAGAAATCATGGTGGCTCACTCCCTTGGGAGCACAAGGAGGAAAGAAGAGATTCTTCTTCAACCCTCCGAGGCCCGAACCGATCACCAAAGCTGCCATTTTTAGCTCAAAAGAGTGAGGAATATAAGTGAGGATGGGTGGATTGGTCTGCTTTCCTTTGTCCATCCCATCGACCGGATCAACCACCATTAGAGCTGAGAAGGTGAGTGAGGTCTTAGCATAGCCTAGGCCTAGAGCAAATGCAACTTTGCCTCCGCGGCTGTGACCAGCAATGGCTAGCTTGTAGAGATTTGGTTGAACTTGATTGGGAAGGATGTGAACCAAACCATTAGTTAGCCAATCTGTTATTTTTGCTACAACAGAAATCTCTTCAAAAGAATCAGGTCCTGCAATGGTGTAGAGCTGAGGAGCGACCACTATAAAGCCATGAGAGGAGATGTGCTGAAGGAGCTGAGAATAGAAGGAATTATAGAGAAGGTATCCATGGACAAAGATCAAAACAGGAAATTCCCCTTCCTCGCAAGGAGTTGAGACAAGCAAGGGCTTCGGTGGAGGTGGAGCGGCGGAGCTCTGGCTGTCTTCCTGGTGAACATTAAGGAGCTTCACTGCGTGCCTGCCAGTCTTGAAGACATGACAAGGAGAAGACATGTTAACTTCAAAACCCTTTCTTTATCTTTATTTTCTCCTCGTTGATCTCTCGTTCAATCCTTTTGCTTCATCTTTATCTTTTTCTCAGTTTTT

>comp4433-c0_1311010865G.seq.Contig1_Uroporphyrinogen decarboxylase 2
AAGGATTTCTATTCCAGCCGAGTTCGGGGGTCAAAAGGCTGAGCAGAGTGGGAGGAGCCGAGAATTCCGATAATGGGGAGCATTTCTTACCCCGTTTCTCTTTGTTACCCGTCCAAGTATCTCGAA
GGGAGATTTCTCTCCCGTTCTTTATCGAGAACGCCCGTTTTGCGTTGCGC
CGTCGGAGAGGCTGTGGCAGAATCAAGTGTTGCTAGTACTACTGAGCCCC
TTCTGATAAATGCTATTCAAGGAGAAATTGTTGAACGACCTCCTGTATGG
CTGATGAGGCAAGCAGGGAGGTACATGAAGAGCTACCAAATGATATGTGA
AAAGTACCCTTCATTTCGTGAAAGATCAGAAAATGTAGATCTTGTTGTTG
AAATTTCTCTACAGCCATGGAAAGTTTTCAAGCCTGATGGGGTTATATTG
TTCTCAGACATCCTAACCCCCTTGCCAGGTATGAACATTCCTTTTGACAT
TCTCAAAGGAAAAGGTCCAGTTATACATTATCCACTGAGAACAGCTAATG
ATGTTGCCGGAGTGAAGGAGTTTGTTCCAGAAGAATCAGTTCCCTATGTT
GGCGAGGCATTGTCAATTTTAAGGAAGGAGGTAAAAGGCGAAGCTGCTGT
ATTAGGCTTTGTTGGGGCTCCTTTTACTCTAGCTTCTTATGTTGTAGAAG
GTGGTTCATCAAAGCATTTCTCAAAAATTAAGAACTTGGCCTTCTCTCAA
CCCAAGGTTCTACACGCATTACTGCAGAAATTCACCGACTCCATGTCAAG
GTACATCAAGTACCAGGCTGACAATGGAGCTCAAGCTGTTCAGATTTTTG
ATTCCTGGGCAACAGAGTTGAGTCCAGTAGACTTTGAAGAATTTAGCCTT
CCTTACTTGAAACAAATAGTAACCTCCGTAAAGAAGACGCATCCAGATCT
TCCATTGATCCTATATGCTAGTGGATCTGGAGGATTGTTGGAGCGACTCC
GTCTGTCGGGCGTCGATGTTGTTAGCTTGGACTGGACAGTTGACATGGCA
GAAGGCCGGAGACGACTGGGTTTGGATGTAGCAGTTCAAGGAAATATAGA
CCCAGGTGTTCTTTTTGGATCAAAAGACTTCATAACAAAGAGGATTCTTG
ACACTGTCAAGAAGGCTGGTAGTGATAAACATGTATTGAATTTAGGACAT
GGCATTGTTGTAGGAACGCCAGAAGAAAGTGTTGCGCACTTCTTCGAGGT
TGCGAAGGACATCAGGTACAG
CGATTTATCTTCTTGAT

>comp4803_c0_seq1_chlorophyll synthase
CTCAGAGGCAGTGGCGCACTCGCCACTCTCTTCATTTGTCCCGTTCCCTCGCCAGAGATGCCTTCTGTTCTCTACAGTTCTGTCTCAGTCGCCGTCTCGACCCGGTCGTCTCACTGCCGTCGGTTTCGGGATCTCTGTTCACCGCCACCTATGTCCTTATACAGGAGAAGATTGATTGTTAAGGCAGCAGAAACTGATGCTAATGAAGCTAAGCCTGAGGAGGCTCCTACTAAGACATCGACAAATATTAGTGGTTCCAGCTTCAACCAGCTTCTAGGCATAAAGGGGGCTGCCCAAGGCACGGACAAATGGAAGATCCGGCTCCAACTTACAAAACCTGTCACTTGGCCTCCATTGGTGTGGGGAGTGGTCTGTGGGGCTGCTGCTTCTGGACATTTTCATTGGAATATTGATGATGTAGCCAAATCTGTTGTTTGCATGATGATGTCTGGGCCATTCCTTACAGGTTATACACAGACTCTAAATGATTGGTATGATCGTGAAATTGATGCTATCAATGAGCCTTATCGCCCTATTCCTTCAGGAGCTATATCTGAGAATGAGGTGATAACTCAGATTTGGTTGCTGCTTCTAGGAGGCATTGGTTTGGCTGGTCTATTAGATGTGTGGGCAGGGCACAAGACTCCAGTTATATTTTATCTTGCTTTGGGAGGATCTTTGGTTTCATACATATATTCTGCTCCCCCTTTAAAGCTCAAGCAAAATGGATGGATCGGAAATTTTGCTTTGGGGGCAAGCTACATTGCTCTACCATGGTGGGCTGGCCAGGCACTGTTTGGAACTCTTACTCCTGATATTGTTGTGCTTACACTGTTGTACAGCATAGCTGGGTTGGGGATTGCAATTGTTAATGATTTTAAGAGTATTGAAGGAGACAGAGCTCTGGGGCTACAGTCACTTCCAGTTGCTTTTGGTGCTGAAGCAGCCAAATGGATTTGTGTTGGTGCCATTGACATAACTCAGATATCTATTGCAGGTTACTTGCTCGGTGCAGGAAAGCCGTTGTATGCCTTAGCTCTGCTGGGACTGATAATCCCCCAGGTGGTTTTTCAGTTTCAGTACTTCTTGAAGGATCCTGTAAAGTACGACGTTAAATATCAGGCTAGCGCTCAACCTTTCTTGATTCTGGGCCTTTTAGTGACTGCTTTGGCCACCAGCCACTGACAAATTTT

>comp6651_c0_seq1 len=1140 red chlorophyll catabolite reductase
TTTTATCCTTCCACGCAGAACGAAACCCTAATACCTCGTCGATGCTGGCTCTCACCAGCCACTCGTTCACGCTATTCTCACCCCTCCTTCACACCGCCTCTCATCATTTTCCTTCTTCGACCCACACTTCTACGAGACCAAGCTCAGTCCGTGCCTCCATGGAACGGTCAGGGCCAGACTTCCCGCACCTCCCGCCGGCCCATCGTGCTCTAATGCTTAACCTCCTCGCCACCGTTGACGATCGCCTCGGTTCAGAGCTCCTTCCCTCCGACGTTTCTCCCGACGTTCTCCGCTTCCAAAATCCGCAGGGCTCTGCTCACGGCTCCGTCGACATCCGCGCCGGTTCCCAAACTTCCCCTGTGGATTTCGTCCTGCAATCGTGGCTTCACTGCAGAACCCCTGGCGGCGGCGAGATCAATATCGCCAACATCTTAGCTTTCCTCGATTCCTCCACAGATGCTCCCCATTTCCTCCTCGAGCTAATCCAGGGCAGCCCTAGCTCCCTCGTCCTCCTCATCGATCTCCTTCCCCGCAAAGACCTGGTCCTCCACCCCGATTACCTCGACGAATTCTACAACAAGACCGATCTGGACGTCCCAAGGAGAGACCTCGAGAATCTCCCGCAGGCGTCGCCGTACCGTTCGTCATCACTCTTCGTCCGCAGCATTTTCTCTCCGGTAGCCATCGCCATCACCATCGATTGTGGGAAGGAGGGGGAGGTGAAAACGGTGGACGATATCGTAGCCGGACAGATCGGCAGCGCCGCGAAGAAGATCGTTGGAATTTGGTTGGAGAAGTGCGCGGGGTTCAGGGGAAGGGTGGTGGCGGAGTGGGACAAAGAGGTGTTGGCGAGAAGGGATGGATTGATAAAGAGGACGGGAGTGGAGATTGATTTGGCGGCAAATTTGCCGAGGATGTTCGGGCCGGAAGTGGCGGAGCGGGTGATTGGCGAGATACAGAAGACGTTCAGGGTATAGTCTTCCTT

>comp10192-c0_1311010862G.seq.Contig1_Uroporphyrinogen-III synthase
CTTGTTTTGATGGTTTCTCTATGTTCTCTGTTCCCTTTCCTCTCTCCTGC
TCCTATTCTCAGTCATCTCTCTTCTTTTTCTACTTATTCTCTTCCCTTTG
CAAAGCGCTCGCCTTTGTGGGCGGCGAACCTTCGTGCCTTCGCCTCTGCT
TCTCCTCCCGCCCCCCTCCCGACGCCTGATGTTGTCGTCACGAGAGAGCA
GGGGAAGAATGCCAAGCTTATTACTGCTCTGGGTAAGCTTAACATCCATT
GTCTGGAAGTTCCACTTGTTAAGCACACACAAGGGCCTGACTTGAATAAG
CTTTCATCTTTATTGAAAGATGTTATGTTTGATTGGATTGTCATTACTTC
TCCAGAAGCTGGTTTGGTCTTCCTTGAAGCCTGGAAGTCTGCTGGATGTC
CTAAAGCAAGAATTGGAGTTGTTGGTGCTGGCACAGCAAGTATTTTTCAT
GATGTTTTGCTGTCACGCGAAAAAACTCTTGAAATTGCATTTTCCCCTTC
AAAAGCTACAGGCAAAGTATTAGCATCAGAGCTTCCAAATGATGGAGTCA
GAACTTATAAAGTCCTATATCCTGCGTCTGTGAAGGCTGGAGATGAAATT
GAGGAAGGCTTGTCTGATAGAGGATTTAAGGTCACCAGGCTGAATACTTA
CAACACTGAACCCGTTCAAGAGGTAGACCACGCTATTTTGAGGCTAGCAC
TTTCTGCTCCTGTTGTGGCAGTAGCTTCTCCTTCTGCCATCCGTGCTTGG
ATTAATCTCGTTCCAAAATCAGAGAATTGGGACAAATCTGTTGCTTGCAT
TGGTCAAACTACAGCTTTGGCTGCAAAGAAATTGGGCCTGAAGAATGTAT
ATTACCCTGACGACCCAGGTCTTGATGGGTGGGTAGAAAGCATTCTTGAA
GCTCTGAGAATGCATGACGCAGCAGAAAAGGCCATTACCTGCTGACCTAG


>comp1664_c0_seq1 

AAGGAAAAGAAAATTACCGAAAATAAGAGAAATTTTTTCTTTTATATTTCTCTCATTTTTCTCTCGCGCCGCCTTCCGTCGCCGAATCCGCCATGACGGCAGCGGTGGCGGTTTCTCTGCTTCCAATCTCTATTCGCCGGCCCTCATCGACATTTAACTCCAAAAAGGGTGGCTTTATTAGAGATGAATTCAGAATATTTGCTGTTTATGGAGAAGAAGAGGAAGGTAGTTTGCAGAAAAGGAGTAGTTGGGGTGCCATATTTGATGTTCAGGATCCCAGACCTAGAATGGTACCTTCCAAAGGGAAGTACTTGGATGCACATCAAGCTTTGGAAGTTGCTAGGTTTGATATACAATATTGTGATTGGAGGGCCCGTAATGATTTGCTAACAATCGTGCTCCTCCATGATAAGGTTGTTGACGTTCTGAACCCTTTAGCACGTGAGTTCAAATCTATTGGAACCATGAAGAAAGAGCTTGCAGATTTACAGAAAGAATTAGCAAAGGCTCACAAAGAGGTTCACATATCAGAAGCTAGAGTAGCTACTGCGTTGGATAAACTTGCATATATGGAAACCTTAGTGAATGACAGACTTCTGCAAGAAAGGAATCCGAAAGAATCCAGCCTTGATCCTGTGCCACTTGTTGCAAGCACTTCATCTTCTCCAGTAGCTGTTAACACAGAGTCTCCTAGAAGAAGCCTTGTTGTTTCTGGACCTGTGGAACCTTATCACCCCAACCTTAAAAACTTCTGGTACCCAGTTGCTTTTTCTACCGATCTGAAAGATGATACAATGATCCCTTTTGATTGTTTTGAAGAACCATGGGTGATATTTCGAGGCAAGGATGGGAATCCTGGATGTGTTCAGAATACATGTGCCCACAGGGCCTGCCCTCTTCACCTTGGATCTGTGAATGAGGGACGGATTCAATGTCCCTATCACGGTTGGGAATACTCGACTAATGGAAAATGTGAGAAGATGCCATCAACACGCATGCTCAATGTGAGTATTAGATCGTTATCGTGTTTTGAGCAAGAAGGGATGATCTGGATTTGGCCAGGTGATGAACCTCCTACGGCTACTCTTCCCTGCTTGCAACCTCCTCCAGAATTTCATGTTCATGCAGAGATCGTTATGGAGCTCCCAGTGGAACATGGACTTCTCTTGGACAATCTTTTAGACCTGGCTCATGCTCCTTTCACTCACACTTCAACCTTTGCTAAGGGATGGAGTGTTCCAAGCTTGGTCAAGTTCCTTACACCAGCATCAGGACTCGAAGGATATTGGGATCCTTACCCAATCGACATGGAATTCCGCCCTCCTTGCATGGTGCTTTCGACAATAGGTATCTCAAAACCTGGAAAACTGGAGGGACAAACAACAAGACAGTGCTCAACACATCTGCATCAGCTTCATGTGTGCTTGCCTTCCTCGAGACAGAAGACAAGGTTGTTATATAGAATGTCGCTTGATTTTGCCCCCATACTAAAGCACGTCCCCTTTATGCATGTCCTGTGGAGGCACTTTGCTGAGAAGGTCTTAAATGAGGACTTGAGGCTTGTAGTGGGGCAGCAAGAGCGAATGATAAATGGAGCAAATATCTGGAACTTGCCTGTAACATATGACAAGCTTGGCATAAGGTACAGATTTTGGAGAGATGCAGTTGAGAGTGGAGTCAAGGAATTGCCATTCACTTAA
