# Supplementary material for: Transcriptome Characterization of Cymbidium sinense 'Dharma' Using 454 Pyrosequencing and Its Application in the Identification of Genes Associated with Leaf Color Variation
Source: PLoS One. 2015 Jun 4;10(6):e0128592. doi: 10.1371/journal.pone.0128592 (PMC4456352; doi:10.1371/journal.pone.0128592)
Supplement: S7 Table — (TXT) [file pone.0128592.s012.txt]

comp10192_c0_seq1(K01719);comp10192_c0_seq2(K01719);comp10192_c0_seq3(K01719);comp10192_c0_seq4(K01719);comp1087_c0_seq1(K13071);comp1152_c1_seq1(K13606);comp1152_c1_seq2(K13606);comp1152_c1_seq3(K13606);comp1152_c1_seq4(K13606);comp1152_c1_seq5(K13606);comp1152_c1_seq6(K13606);comp1152_c1_seq7(K13606);comp1152_c1_seq8(K13606);comp1152_c1_seq9(K13606);comp11647_c0_seq1(K02495);comp11647_c0_seq2(K02495);comp11647_c0_seq3(K02495);comp11957_c0_seq1(K02259);comp1195_c0_seq1(K01772);comp1195_c0_seq2(K01772);comp1195_c0_seq3(K01772);comp130_c0_seq1(K00218);comp13232_c0_seq1(K08101);comp13232_c0_seq2(K08101);comp13232_c0_seq3(K08101);comp13232_c0_seq4(K08101);comp13232_c0_seq5(K08101);comp1664_c0_seq1(K13600);comp1683_c0_seq1(K00510);comp1813_c0_seq1(K10960);comp1813_c0_seq2(K10960);comp2198_c0_seq1(K02492);comp2482_c0_seq1(K00522);comp2489_c0_seq1(K01698);comp2489_c0_seq2(K01698);comp2489_c0_seq3(K01698);comp2563_c0_seq1(K00522);comp2796_c0_seq1(K03404);comp3012_c0_seq1(K08099);comp3063_c0_seq1(K01772);comp3063_c0_seq2(K01772);comp3063_c0_seq3(K01772);comp3172_c0_seq1(K00228);comp3345_c0_seq1(K03405);comp359_c0_seq1(K13606);comp359_c0_seq2(K13606);comp359_c0_seq3(K13606);comp359_c0_seq4(K13606);comp359_c0_seq5(K13606);comp359_c0_seq6(K13606);comp359_c0_seq7(K13606);comp359_c0_seq8(K13606);comp3717_c0_seq1(K00231);comp3717_c0_seq2(K00231);comp3717_c0_seq3(K00231);comp3717_c0_seq4(K00231);comp3717_c0_seq5(K00231);comp3717_c0_seq6(K00231);comp3717_c0_seq7(K00231);comp3911_c1_seq1(K01845);comp3911_c1_seq2(K01845);comp3911_c1_seq3(K01845);comp3911_c1_seq4(K01845);comp434_c0_seq1(K03403);comp434_c0_seq2(K03403);comp4433_c0_seq1(K01599);comp4433_c0_seq2(K01599);comp4803_c0_seq1(K04040);comp5844_c0_seq1(K01599);comp5844_c0_seq2(K01599);comp5844_c0_seq3(K01599);comp635_c0_seq1(K04035);comp6535_c0_seq1(K01885);comp6651_c0_seq1(K13545);comp6651_c0_seq2(K13545);comp702_c0_seq1(K00522);comp7133_c0_seq1(K01885);comp7133_c0_seq2(K01885);comp7133_c0_seq3(K01885);comp7133_c0_seq4(K01885);comp7316_c0_seq1(K01749);comp8031_c0_seq1(K02257);comp8031_c0_seq2(K02257);comp8089_c0_seq1(K03428);comp8839_c0_seq1(K00231);comp8839_c0_seq10(K00231);comp8839_c0_seq2(K00231);comp8839_c0_seq3(K00231);comp8839_c0_seq4(K00231);comp8839_c0_seq5(K00231);comp8839_c0_seq6(K00231);comp8839_c0_seq7(K00231);comp8839_c0_seq8(K00231);comp8839_c0_seq9(K00231);comp9523_c0_seq1(K10960);
